# Supplementary material for: Phage S144, a New Polyvalent Phage Infecting Salmonella spp. and Cronobacter sakazakii
Source: Int J Mol Sci. 2020 Jul 22;21(15):5196. doi: 10.3390/ijms21155196 (PMC7432712; doi:10.3390/ijms21155196)
Supplement: Supplementary file 1 [file ijms-21-05196-s001.zip]

Archive with 16 entries (13 files):
- supplementary material/
- supplementary material/Supplementary annotation.xlsx
- __MACOSX/
- __MACOSX/supplementary material/
- __MACOSX/supplementary material/._Supplementary annotation.xlsx
- supplementary material/S144 on CS.tif
- supplementary material/S144 on S394.tif
- supplementary material/Figure A5.jpg
- __MACOSX/supplementary material/._Figure A5.jpg
- supplementary material/S144.gbk
- __MACOSX/supplementary material/._S144.gbk
- supplementary material/Figure A4 RE SspI and PacI.tif
- __MACOSX/supplementary material/._Figure A4 RE SspI and PacI.tif
- supplementary material/Figure A4 RE SspI+PacI.tif
- __MACOSX/supplementary material/._Figure A4 RE SspI+PacI.tif
- supplementary material/S144 on S15.tif
