# Supplementary material for: Phage S144, a New Polyvalent Phage Infecting Salmonella spp. and Cronobacter sakazakii
Source: Int J Mol Sci. 2020 Jul 22;21(15):5196. doi: 10.3390/ijms21155196 (PMC7432712; doi:10.3390/ijms21155196)
Supplement: Supplementary file 1 [file ijms-21-05196-s001.zip › supplementary material/Supplementary annotation.xlsx]

## Sheet: new annotation
ORF annotation	Position	Translation	Product	Similarities and homologies in databases (InterPro, GeneScan, Pfam, HMMER, BLASTP, HHPRED)	Functional category	Cluster	Protein	Protein MW (kDa)	Nº of unique peptides	Sequence coverage, %	colour
ORF01	46222..46731	MELVTLTPYPPQLAVVLSKKQHDELIKEMDLPPFGHWEDEFPVAATTFTFNRKSYPYCFIVVELYLPDDLRYNTISHEGIHVMSSLMKYVGLKYDTDNDEWYAYQHDFIVNAICKAHDEYIKAKKEQEIAPKRIETGNHPSLDDTPPWPEHDPMKALLSEPSSQDFLND*	putative Ku protein	InterPro: SPOC-like_C_dom_sf (IPR016194); HMMER: uncharacterized protein Salmonella phage ZCSE2 (score 4.2e-115)	DNA metabolism	A					/colour=255 0 0
ORF02	46724..46993	MTEANILDLPVIEKGKHLEVTVAYDAKCRLRKLRGGFITRNIQATAKFGCYGELDIDSAKYQLEHLLANKYGARRIRWEMFKIVSEVEL*	conserved hypothetical protein	HMMER: uncharacterized protein Salmonella phage ZCSE2 (score 9.9e-53)	hypothetical	A					/colour=170 170 170
ORF03	46990..47661	VINIMFAMGQEGEFGRSLELHRKLVSEAKTAEEVRLLPLSGLPWKCPADMLFFRTMTNSIATEPGYNAFEQLRGLFPQEHLLNMIRDVTSRMVGHSVLLAGVKTYQTMSLPMTAHRILLPVSHSILASEGYNNIGELAAALEDRGSDVWIVGGAQLILAALEEHAKGTLRVDNMFISTIKEAGPSDILMDRSKLMMYIDSDFTYNDEYVDNKSVLIQRYRSVK*	putative dihydrofolate reductase	InterPro: Dihydrofolate reductase-like domain superfamily (IPR024072, score 7.85e-13); G3DSA:3.40.430.10; SSF53597; HMMER: uncharacterized protein Salmonella phage ZCSE2 (score 2.1e-143 )	nt biosynthesis	A	gp03	25	3	25	/colour=178 58 238
ORF04	47658..48158	MNIIVEGPDNARKSTLIKFLEPHLGRSIIHNTVDKDAESVLAKQAAENALEGNNIYDRSAVISEYIYCMVLQRAPVIDIDIYSVAELVDNSITIFCLPPVAECLKTTKDEMPGVVENLQAIYDAYDKMVDELSCMGKQFFVFDWTIDSQEEVLEYINERIMKEWKK*	putative thymidylate kinase	InterPro and UniRef: P-loop containing nucleoside triphosphate hydrolase (IPR027417, score 3.3e-7); SSF52540; G3DSA:3.40.50.300; HMMER: uncharacterized protein Salmonella phage ZCSE2 (score 2.2e-104)	nt biosynthesis	A					/colour=178 58 238
ORF05	48155..48958	MSPVFNQTITKELQVGELRKVVTVSSTRPDLSFEDLVAFANLALEDNSISGCEGVSIELNVEGIPARPFVGAVAEPKRDPFAEVLVAVFGPSRGADLYDRLNAADSLAERAHKEARETEKFNRELECRSGQMEGNAFEWFNAKVNGTKCDRAGMEKVMYTGAREIAKGWAHVQMLQEKIVHMEKNHLEGVELINAYKAQINELQQLMGKRAEEYEAQIRELHGTSVALNRAFDRERETLRTEYKKLEDSNQKLRRIIDNAAVQAKGL*	conserved hypothetical protein	InterPro and UniRef: two coiled coil domains; HMMER: uncharacterized protein Salmonella phage ZCSE2 (score 3.2e-143)	hypothetical	A					/colour=170 170 170
ORF06	48958..49245	MDLFEQLDKPEINSMAEERPFDWEAFKAGEPALTFTGEVAYYGGPCTHPMCLERFIAIVTVPDHAIIKYGKEVMPYIINEEGLFEGRSPFLVKMA*	conserved hypothetical protein	HMMER: uncharacterized protein Salmonella phage ZCSE2 (score 5.5e-61 )	hypothetical	A					/colour=170 170 170
ORF07	49422..49718	MAKLKSTRDATEELLSTMRRIKLEPLEIMQRAIAQAEAESDYKAMMDGALGIMPYMYPKLKESVVKADIDQTLNGNGVNLNITIGDQKVNVDDEDKEE*	putative terminase, small subunit	HMMER: uncharacterized protein Salmonella phage ZCSE2 (score 7.4e-57 )	packaging	B					/colour=0 255 0
ORF08	49718..51166	MNLDFHLHDRQGAALQSQATEILYGGAAGGGKSHLMRVMSIIMCCMIPDLQIYLFRRNYNDLTANHMVGPTSYPALLDGMCKAGKCKINYSSNTIKFWNGANIKLCHLQYEKDIYTYQGAEIHVLLMDELTHFSETMYRFLRNRVRLGALKVPENFFRPLPLIFCGSNPGGVGHNWVKRTFVTAAPPMKIVKQDKREGGMARQYIPAKMTDNPTLMENDPDYGDRLEGLGDPALVSAMKEGDWDIVAGGALDDVWSTKCIIPRMRIPRGWTIERSLDWGSTHPFSVGFWAIANGAPLMDDEGNEYYIPRGSIIRIAEWYGCSEKEANKGIKLSAVEVAEGILRIQENLQAGGWIDSNVNAGPADGQIYASKEKDVETIAKKMEDAGVTWVKADKSQGSR…	terminase, large subunit	InterPro: terminase-like family (IPR004921, score 7.8e-8); HMMER: Terminase_6 domain-containing protein Salmonella phage ZCSE2 (score 0 )	packaging	B	gp08	54	2	4	/colour=0 255 0
ORF09	51168..52730	MSIPSATTPNVGYQRPELTKNSGKYNMIKDCIEGQQAVKRRKTFYLPQPDPTNCTAENIRRYEQYLERAVFYNVLQRTLSGMTGLVFQQPPEMLMPDDMEVLRVNIDGAGIGAIQQMRRCFKSVLAFGRAGILTDFPPARVDSEGKQLGFTRQELMDGTVQPTVTLYMPWQVINWREEYREGKVVLTQVVICEQIPGVTDGFQQDYTPVWRHLFLDSNGDCTQTIWVNKGDPKAENVSGGALYVAQQTAVMKDSNGKPLKFIPFKFIGSETNSAEIDPPPMYDLAVLNIAHYRNSADYEESCFITGQPTVWASGLTEAWVEDVLKGELRLGSYGGIPLPANAAVGMIQTSPNTQPFEAMKQKEAQMIAIGARLIRENGKVERREVEIKNEAASEASLIV…	portal protein	InterPro: DUF4055 (IPR025129, score 4.4e-31); HHPRED: 2JES_K portal protein bacteriophage SPP1 (probability 99.92, e-value 2.2e-25); HMMER: DUF4055 domain-containing protein Salmonella phage ZCSE2 (score 0)	capsid morphogenesis	B	gp09	58	12	27	/colour=135 206 250
ORF10	52909..53625	MALKTVVTDLNEIDEGFRGLYVKDDASGAYRLDVEPDEKTTKELEELRKEKQRMEQHTKKLLEEKKKEAERARLAEEERARRDRDVESLERSLREKHQADIENANSRTALLQAQLESQMVDNLAMRLANELSDTPALIMPHIKSRLRAQEIDGKWRTSVVDVMGNPTATTPDELVEHMRADKQFAPLVRGTKAGGGGANGGGANPGGNGNGEQQHSFGGGDDRVARARAKIQNTQWGK*	scaffold protein	InterPro and UniRef: two coiled coil domains; BLASTP: scaffold protein Salmonella phages: SE4 (e-value 1e-168), SE13(6e-115), Acinetobacter phage SH-Ab 15497 (e-value 2e-27); HMMER: uncharacterized protein Salmonella phage ZCSE2 (score 8.9e-151)	capsid morphogenesis	B	gp10	27	2	5	/colour=135 206 250
ORF11	1..978	MSLYIFNEQVRSTATELVDQDVQKFNEASAGTLILGNQYVIGDYVEQAMWQLVDGIANRRNAYAGTNKVSAQTLGQILDRSVKIDGRVGPLNITSTMMRRIGAGDSEPAAVVAAQASAAMFQDYLNTTAACLVASIGNNADVVLDVTSASGTAANVTMQNLNKVNAKMGDRSQQIRAYIMHSTAFHSLIDQAINNTEHLFQIGDLNVYKDFLGRRYVISDIPSLVDGSGATAKYHVLGLTPSAAIVQVGGLYDMVTSEQTGGENILRQMQGEYDFNVSLKGYSWVGHKAGQSPTDADLADAASWSKVATSNKDTAGVMLTAKSAI*	major capsid protein	HMMER: major capsid protein Salmonella phage ZCSE2 (score 2.4e-208); putative major capsid protein Cronobacter phage phiES15 (score 1.3e-90); HHPRED: major capsid protein bacteriophage Bacillus phage SPP1 (porobability 100%, e-value 6.1e-42)	capsid morphogenesis	B	gp11	35	14	49	/colour=135 206 250
ORF12	1086..1586	MAYNIIVEDGTIVPGANSYVNTQEIDEFITNEGIILEPGVDPYYQATKAAIKLDTQYNWIGFKVSKTQPMAWPRTGLGCCNIDIAENVIPREVKLAQLYLLADKLTAASEEGVRGDQALRRKKVGNLEIEYFDSKSGVTGASSDWITDTRALLKHLVGAMLRTRRV*	putative head-to-tail connector complex 1	HMMER: uncharacterized protein Salmonella phage ZCSE2 (score 1.9e-106); HHPRED: 5A21, Structure of bacteriophage SPP1 head-to-tail interface without DNA and tape measure protein (score: 0.42; probability 94.31)	capsid morphogenesis	B	gp12	18	10	49	/colour=135 206 250
ORF13	1586..2086	MFRIRLERRDKQKFEFTYRAFKSFNGQGVTVGVHPDKNRRSDPKDGIGNAELAMVHEYGLNNVPERSFLRSAVGGRGKGRREINRAFKEGVPAVLRGDMTAEQLNDQIGQMLVEAVRARMRENIPPPLKPETERKKTGPGTLRESMELYESIGYKVGRNWRLVNNA*	putative head-to-tail connector complex 2	HMMER: uncharacterized protein Salmonella phage ZCSE2 (score 5.4e-106); BLASTp: neck protein Vibrio phage (score 54.7)	capsid morphogenesis	B					/colour=135 206 250
ORF14	2079..2456	MLKITSLLKDKLFVTKTDVLLRNDTRKPNGDFEDEYEPKVYLCNIQPGAATNQPNLLTKDDGEHEFPRIAVYSNQELKLGDFVIYESQPYRVFRIDPWSRHGHYYVTAVLHIGPQGARATAFTVT*	putative head-to-tail connector complex 3	HMMER: uncharacterized protein Salmonella phage ZCSE2 (score 3.8e-82); HHPRED: RCSB 5A21, Structure of bacteriophage SPP1 head-to-tail interface without DNA and tape measure protein (score: 0.000012; probability 97.73)	capsid morphogenesis	B	gp14	14	5	52	/colour=135 206 250
ORF15	2431..2907	VRQLLQLPDGSCIVGEESGTVDGQPYIYLKPGDADDFGPARTYQDDQGMETVVQPMVIDVKVTAVGKNSDAIMRKLRVALGSSPAKQFNRLRHFAITKMSPLKNVGGAIGAGYAQKTLLTLEITYVHKVIINQPYIYKVDITCVDDNGGKATGTVEVP*	putative head-to-tail connector complex 4	HMMER: uncharacterized protein Salmonella phage ZCSE2 (score 2.7e-101); HHPRED: RCSB 5A21, Structure of bacteriophage SPP1 head-to-tail interface without DNA and tape measure protein (score: 1.7; probability 92.13)	capsid morphogenesis	B	gp15	17	3	22	/colour=135 206 250
ORF16	2907..3527	MATAIDPDLQAQLDKLTVAVQLIHDFGMSDDPSIPNPEGGVIRTLEGINEAINEAIPNFEDANQAAIEARAARDAAQLAQQKAEDAAASASNSSTSALYAFGNVASAPTVTIPASSKTVVNVTLNAVTTQINIGAVTDPATIARQITIALKQGTGSNKATWDSRIKWANNRKPVLSFLVGYEDFVTLITRDSGNTWTGFFNGGWVG*	putative tail protein 1	HHMMER: uncharacterized protein Salmonella phage ZCSE2 (score 1.5e-128); HMMER: uncharacterized protein Cronobacter phage vB_CsaP_GAP52 (score 2.0e-22; BLASTp: putative tail fiber protein Salmonella phage SE4 (E-value 3e-110)	tail morphogenesis	B	gp16	21	3	24	/colour=0 65 71
ORF17	3542..6484	MKNADHRANVESIIEGHHHFLERNTGRTDDATKQHYVFNPEGIVSNNRHFIAHTMMEYQPNGDAPSESQSLLILGEVHAYLATKEQRYLDKAIEYFDAYVKYYYEGDPIPDTPRRWIANWLCNGKEPVLANFPINDSQPTQGGYKNVPIRFVNGKAMVPQGSPFWGEYMDVATWAHRGHMAWPAINGGVRAIQDTVDWDDIYDNYRITTMPANPADQLAWIDWPRYLGKPSYTVDWSSPEPPLQLIEYIVAWTGDRIGVLPGKNDELWGGEILESGLPDSRKGEIQLRDHTVNGVYLLNYSVKLPVDKGGYLLKRNEVWHNRPINVPLHGELQRGNAADAELWFCDCCYMLWRITNEQKYYNAWQAVLFTLEEYLDIDRQDQFFRQDPSASSPFTDGIS…	putative tail protein 2	Canonical phages: gene=putative tail protein of phage Phi92 (gp141, score=0); HMMER: tail protein I Salmonella phage ZCSE2 (score 0); HMMER: putative structural protein Erwinia phage phiEa116 (score 1.0e-308); HHPRED: 4L6X_A glycoside hydrolase family 48 Caldicellulosirupto bescii (E-value 0.076)	tail morphogenesis	B	gp17	111	25	33	/colour=0 65 71
ORF18	6554..7195	MANRTTANRPIEDADLRQEEVTQFPPAKPTKLDENGKFIPTPVTGITVTPDTASLLVGEFKTLTGTIAPADADDVTVLWSSDDETIATVDGSGRVQGIKVGSATITAKSKLDPTKTDTAAITVTTPPVAVTGVTVAPKTATLSLAGTKTQQLTPTIAPANATNKAVTYTSSDATVASVNSSGLVTGLKEGTATITVKTTDGDKTDTCAVTVTA*	putative tail protein 3	SMART and Pfam:Bacterial Ig-like domain 2 domain (SM00635 and PF02368); Canonical phages: gene=putative tail protein of phage Vi01 (gp06, score=2.1219e-7); HMMER: uncharacterized protein Salmonella phage ZCSE2 (score 4.3e-123); HHPRED: 4UID_A surface layer protein, sugar binding protein Geobacillus stearothermophilus (E-value 0.6)	tail morphogenesis	B	gp18	22	17	80	/colour=0 65 71
ORF19	7208..9082	MSLPLNEVVDVQFSKSNGGKGFTPEVKLKGIWASKYLYEMLSNDSRVLIGVMYDPADATNKGMTWKSSKPLVVTVDAEGYVTPVSAGEAFVTGTSDDGGFTIVIRFIITKAPVPVTDVTVTPTSLSLEVGATGQLSFTYLPADADDLNFSWQTDNPAIATVDTNGKVTAVAPGSTVVTLFYSASVYDTCAVTVIPPTVHVTSVQFDTQEPLNVNIGNTEETEITVLPANATDKSVTYKSSDTAIATVDADGNVTGVAAGNATITVTTTDGAKTDTLAVVVKVPVVPVTGVTIDEGSTASMTVGDTLQLHATVTPANATNKNVSWQSSAPSVATVSSAGLVTAVAGGSANVTVTTEDGSFTATIGISVGVPVVHPTGVTIDQGDAADVVKGTTLQLTATV…	putative tail protein 4	InterPro: IPR008964 Invasin/intimin_cell_adhesion, IPR003343 Big_2 domains; SMART and Pfam: 7 Bacterial Ig-like domain 2 domain (SM00635); Canonical phages: gene=putative tail protein of phage Phi92 (gp152, score=0.0000030121); HMMER: uncharacterized protein Salmonella phage ZCSE2 (score 0); HHPRED: SFTX_A surface layer protein Geobacillus stearothermophilus (E-value 3e-8)	tail morphogenesis	B					/colour=0 65 71
ORF20	9170..10309	MPLNVNQIVNVQLNNTPTGISKGDFGKLALLTQDPGTAFPDGDNGHYVEISQISEANAYWGTGSVVIEALKVFFAQSPRPKSVVIGSWDPDGTLEDALNSFNDAYPNWYVVRPLPPTAQLTADELTALAGAVAAYDKKRMSYTTLNAADIENSDTNKIKILAGKGYDNMWLQYDKNNQKYADISAMARALSVNFSGNRTTITMKFKQEPGITPNNTLTLTEANKCKALGINWYTYYSTFAMLAEGTVLGTSNPPRFWDEVHGLDWFCNAVQTYVFNALATSPTKVPQTNKGHERLTGAAAVACQQAVDNGLVAPGIWYGDEFGTLSYGDRLETGFYIYIPDVDDQPLEEREKREAVVMQIAIKLAGAIHSSDILINFTR*	putative sheath protein	nterPro: 2 domains DUF3383 (IPR021808, score 1.2e-78); HMMER: uncharacterized protein Salmonella phage ZCSE2 (score 8.8e-260); HHPRED: 6GKW Crystal structure of the R-type bacteriocin sheath protein CD1363 from Clostridium difficile in the pre-assembled state (E-value 3.4e-23; probability 99.88%)	tail morphogenesis	B	gp20	42	9	32	/colour=0 65 71
ORF21	10320..10751	MIIDSSECVLSLNGVQLSDWADGADVIDVQWVDPASTYLAGADGNGIQIMNPSKAIKLTVKVKQSGPDAKWLNDQYNLQRNNIRGFVPFVLQAKDLLNQDLAWGKKGYFTDGSPWTRGNGHNPTTFAIVFHNGGMTLTEGFDA*	putative tube protein	HMMER: uncharacterized protein Salmonella phage ZCSE2 (score 3.1e-95); HHPRED: 6GKX Crystal structure of the R-type bacteriocin tube protein CD1364 from Clostridium difficile in the pre-assembled state (E-value 0.034; probability 96.05%)	tail morphogenesis	B	gp21	16	6	26	/colour=0 65 71
ORF22	10768..11196	MTEPKSFDIDGVTYNMNLANALPAWAVLKKAGKLFKGIGNADIVGKDNKVDGKKAMLVILDAVLDNAGSDEVTAIEDLIFKNTVVVVNGTPRKLGDVKDQHFNQYRSHILPILKEGLLFQFADFFKGNGLSGIAGLAMPSTK*	putative tail assembly chaperone protein 1	InterPro and Pfam: putative phage tail assembly chaperone proteins (IPR020351 and PF10876 Phage_TAC_9﻿); HMMER: uncharacterized protein Salmonella phage ZCSE2 (score 4.3e-89)	tail morphogenesis	B					/colour=0 65 71
ORF23	11362..13023	MATIIDSFLVSLESKADSSGFDLFDQLSRRFVITLGDVINLAERAASALGKMFAPALEADVIGAKIRGFGYDVESTWKTLMDMSLQMGTPFQEALDGFTKLKAYGVDPLNGSLQMLKTITAATGGDLARTIIAYGQATAMGSLQGQEKNQFINAGVDIWGALSRYLDKPLGELQDMMRKKQITSDILTSALKKEAERLKPIAEQVANTLKAQLTNLSTIWYAARAKFSQTRIWSEATKGAISLVKTLTSVLNDATLTAAFKKFDDLVFGLIENVKRLVYVVGDNFPLMVAITTFALMQLIPVLARVGNAFMALAAKILMNPLTWLILGIAAIISLLADLDDALAGRETMVNWSKEAVQAWSLVKQYVLIIADAILAIFDGRAWDKLTGWWDNLMVKIKK…	putative tape measure protein	TIGRFAM: tape measure domain (IPR013491, score 0.0000017); Phobius and TMHMM: three transmembrane domains, N out C in; BLASTP: putative tail measure protein Salmonella phages ZCSE2, SE4, LSE7621, 8-19, SE13, UPF_BP2, PA13076 (e-value 0.0); HMMER: uncharacterized protein Salmonella phage ZCSE2 (score 0); phage tape measure protein in Roseibium sp. TrichSKD4 (score 9.09275e-14)	tail morphogenesis	B	gp23	60	10	26	/colour=0 65 71
ORF24	13020..13916	MTDIFTGIVDSATQLANDARNTLMGDGTATLRFRNCGGIKMDAVTNEEHSSELEIADNELESGAKASDHAAIQPKVITVTGVVVGYLDTSIQEDTISDITGLRTLDFLDDIELPKVVSTVLESTRDLAVNKLASFIDWGGLDATISSSLVPWLPDFSIAEQLKPSDNLRIESVYRKLLDFQKNVIYCDVDTGIFKYTNMLLKSVRVVQEKDGSATFTLTFREILEVPIVVTNAVAAKSTGRPANTGSKKSGRAQAQGDATTKKDINTTTSISDKKANDNRGFNVTLGDIFGVNLRGLF*	conserved hypothetical protein	HMMER: uncharacterized protein Salmonella phage ZCSE2 (score 4.0e-190)	tail morphogenesis	B	gp24	32	11	31	/colour=0 65 71
ORF25	13916..14308	MIMTTTHFLDIIGNDGSGIYDLEPTSAGRQSISIQIAGYTYQVDLRFNTIGQLWQATVTDVSSNNVLCSSYALQYGRVAFGGWDTRIALIVSDKSSSRIGPMTADDMGGRCSVFIVDKTAYPSVWPSVKA*	conserved hypothetical protein	HMMER: uncharacterized protein Salmonella phage BP63 (score 9.0e-72)	tail morphogenesis	B	gp25	14	4	27	/colour=0 65 71
ORF26	14250..15200	VSSSSTKQPTRQFGRALKLEVSNGKEGIIISNLRVTFDIQKGNAKHPNKATITVFNLTESNRYKLASGEWDYVRLSVGYGLTDVVYRQIFEGDITRTNDQRNGMDIQTVLECADALKSYTNGFMSATLTKGSTHDDLVDMCLASMPKVDEGFICLDNNIKPFMRARTMFGQTHQVLDQIAGANNATWSIQDNKLNIIPNNGYTDAEVIVLSVSSGMVGAPRGTDKGLEVTCNLNPTLSVGGLVQVNSMFTQYDGQYKIDTVRFRGDNKPKGPWLADLTLLGGDFAKKVRRLKKPRKKSEIQYDYVTEPGVNNTYGR*	putative baseplate protein 1	Canonical phages: hub in phage phi92 (gp137, score 2.23529e-18); HMMER: uncharacterized protein Salmonella phage ZCSE2 (score 0); HHPRED: 1WRU Structure of central hub elucidated by X-ray analysis of gene product 44; baseplate component of bacteriophage Mu (E-value 1.2e-22)	baseplate morphogenesis	B	gp26	35	9	32	/colour=0 0 255
ORF27	15190..15834	MAVNDFKTATLDEALEAALFAAAIGKRHCLPGRVMSFDKDTQTITAEPMISAERPDGSMLRLPPIADAPLFQLGGGLFVITVEPKENDPCLLLVADRCIDNWYETAENNVPGDFRQNDLSDCFVLVGFRPRPMKITNWMEGITIRKVDGSHYININNSGKVSVKATELDLTSTPTLTAPNTSATFKEATIGGIKFSTHKHKENGDGGGITDGPQ*	putative puncturing protein	Pfam: phage protein Gp138 N-ter domain (PF18352); Canonical phages: central spike in phage phi92 (gp138, score 0.000027611); HMMER: Baseplate assembly protein V Salmonella phage ZCSE2 (score 8.8e-144); HHPRED: 4RU3 Crystal structure of the cell puncturing protein Orf41 from Pseudomonas phage SN (E-value 8.4e-32; probability 100%)	baseplate morphogenesis	B	gp27	23	6	50	/colour=0 0 255
ORF28	15843..16214	MRTRRLDSNWDWNFGRGRLDYAEESESIEQRIKQILQCYTADWVHDLEYGIDWFGLMDKPVQWAELEAEIKTAILSEYGVVSIDSFTLNFDPDSRHATYTVEVNDIYHNPISVNRSVNLATAR*	putative baseplate protein 2	HMMER: Uncharacterized protein Salmonella phage ZCSE2 (score 4.7e-80); HHPRED: 5IW9 baseplate wedge protein gp25 bacteriophage T4 (E-value 7.1e-16, probability 99.55%)	baseplate morphogenesis	B	gp28	14	5	45	/colour=0 0 255
ORF29	16218..17381	MGSVTQTGYTPVMLDDWISRFETLFRRVYGADIDLSAKSADGQMVGILAQIFADQDEQVAILFSMLDPNQASGVYVDQFLAYLKLSRKSEQVTLLTKVKIEGSKNLIVRVPYIVADAAGNEYQLNSTVALDDTGVVETSFSSTKTGRFVVLANDVLTPKTILPGVTKVTNLQVSSGGASTELDSEAVDRAYDSYGITSQNTVDGIVAEIRQMPDVIAAAGYENDEDTTDPLTGLPAKSMQIVVDGGTPAKIADCIFRRKSTGCKQIGTQSYNVTDKTGKPRTMKWSQPTYVNMYASIVVARKELFTDVSEDLIKNAILSKVFNIGEEVSTYELGQLVQGANPNFYIQSFFVGTTANPTSGTIQKITALQRAIFSADRITIAVVNADG*	putative baseplate protein 3	InterPro: Baseplate protein J-like (IPR006949, score 4.34481e-12); Canonicals: conserved protein in Felix01 (gp136, score 4.34481e-12); HMMER: Baseplate_J domain-containing protein in Salmonella phage ZCSE2 (score 3.3e-249); ; HHPRED: 5HX2_D baseplate wedge protein gp7 bacteriophage T4 (E-value 5e-30; probability 100%)	baseplate morphogenesis	B	gp29	42	10	30	/colour=0 0 255
ORF30	17374..18027	MANYKQLLIQQYADKPKALATIQGFDDAIQPIWDGAQQVVDSLNIDKAFGKGLDNVAARVGASRVLKKGVDRKFFGFTNKIPDVLGFGGSSGRKGGPFYRYGASLFDPVVLDDVDLRTYIKMKIWKNFQEGTMPYLIDFLIEFFGVNNFVVTDNEDMSLTLEIYGTLTPLKQVLIQNYDILPRPMGVKINLNTSVDATDALYRYATVNLPAQVNVYG*	putative baseplate protein 4	Pfam and InterPro: DUF2612 (PF11041 and IPR021283, score 2.5e-42); HMMER: Uncharacterized protein in Salmonella phage ZCSE2 (score 1.2e-142); HHPRED: 5HX2_D baseplate wedge protein gp7 bacteriophage T4 (E-value 0.18; probability 95.4)	baseplate morphogenesis	B	gp30	24	7	33	/colour=0 0 255
ORF31	18020..19369	MADVQTRPDNDIFASAAGTGELLPFGDLARGWGATLGYSDGIPPMEWFNFIGNRTDKGIHYILQQGVDVWVATETYPVGALVKVQASNMLYRCLVQNINMAPANNPTQWRPVLDLTAATAAARQVGKNSGNLIQVGAFGLGGNAEVVTNASSITNDGLYQLTPTGVGGPESGVACELVHIQIDANNATQWAKPANKRILYLRDKINGTWNSWEGQYGPSNKPSAADLNIDQDFIPMDGSDSIRGNLGTVGWVHIARNTSDLFRAANSSGVAVHEVSGNVAGGTAVTEYMTSVSVSANSNLITAARWGSVPMTHIQHILVSGGATQINLAVSRAGGIADRRIAALSVDGANNRVTTLNSFTLCENGTRVYSPNNPQPVDLSSVVNSVRWGSEVTNPRTGG…	putative tail fiber protein	Canonical phages: tail fiber Mu phage (gp49, score 0.0000367205); HMMER: Tail fiber protein in Salmonella phage ZCSE2 (score 2.0e-302); HHPRED: 5YVQ_A gene product J bacteriophage Mu (E-value 2.1e-8, probability 98.13%)	tail morphogenesis	B	gp31	48	9	24	/colour=0 65 71
ORF32	19369..19911	MKIAKTFGPFTPRLPASESEEHMANTLGVAYLGAPDGRCWYDVIPELETECKGMHFVTVNDDKAVTAVSADASTLFPSGCYVMAVTGAPDAMVQRVGTWLFNGKGFELDPSVGIEQARRRKASALEEATLQVSILRDAVDSGKATDNEKRLFELWRDYRIAVNRLDINEGTVMKLPAKPE*	putative tail fiber chaperone protein 1	Canonical phages: chaperone tail spike/fiber in Phi92 (gp148, score 2.40186e-16); Pfam: Caudovirales tail fibre assembly protein, lambda gpK (PF02413, score 2.3e-14); HMMER: Uncharacterized protein in Salmonella phage ZCSE2 (score 3.6e-118); HHPRED: 5YVQ_A gene product J bacteriophage Mu (E-value 1.3e-43, probability 100%)	tail morphogenesis	B					/colour=0 65 71
ORF33	19914..20423	MELAQFNNFTEYRPQRTAVNLAKFKAGCTFIRDVGGNDWYEVVRLIARQYKDAWFITVDEYNVVVAATKLPGQMFPVNASVYVVDEIPDVKNFSEVCHQWLYFNSKFMLHADKLKEDASYKLKSELAWVGDEIDKEEDPTRRVLLSKYRAALTVLDMSAAPHIDWPERP*	putative tail fiber chaperone protein 2	Canonical phages: chaperone tail spike/fiber in Phi92 (gp148, score 3.33203e-33); Pfam: Caudovirales tail fibre assembly protein, lambda gpK (PF02413, score 2.3e-14); HMMER: Uncharacterized protein in Salmonella phage ZCSE2 (score 5.1e-112); HHPRED: 5YVQ_A gene product J bacteriophage Mu (E-value 4.5e-38, probability 100%)	tail morphogenesis	B					/colour=0 65 71
ORF34	20525..20788	MHDLFERWCYTIGQFIAWLTITVSTLSLSDWGTIIGIISSLIMLIVVTYNQTRRTKIMSDYYRRKKPVEDEVASEEEVLRESKINSD*	putative holin	TMHMM: Transmembrane protein - N in C in; Phobius: two transmembrane domains; BLASTP: holin from Ursidibacter arcticus (e-value 0.069); HMMER: Uncharacterized protein in Salmonella phage ZCSE2 (score 3.0e-52)	lysis	B					/colour=255 200 200
ORF35	20763..21308	VSLKSTATKGGCSVLAIIGLVLSMTSTHVRTNQEGLEIIGNAEGCMRNPYVCPTGYLTVGIGSRIYEDEPAVRKAGLTDQEIADRWVKNIQEAETCVNNWFHGKEMNDNQFSAMTSMVFNHGCTKLRRNKDGSPTRIYTAARYQNWTEMCNRITDWDMGGKYRGLTIRKQKEKALCLKPVQ*	putative endolysin	Pfam: Phage lysozyme (PF00959); InterPro: O-Glycoside hydrolase, family 24 (IPR002196, 2.21136e-45); HMMER: lysin in Salmonella phage ZCSE2 (score 1.8e-108), SAR-endolysin in Escherichia phage P1 (score 5.3e-40)	lysis	B	gp35	20	5	28	/colour=255 200 200
ORF36	21287..21616	MSKTGAVIITLFGIAIVLLCLWVKSLKQDIQIKDDTIEQITKDNKELSTANTELRGQIAVERSASADMALKNKELEDKLKERKPKYDAATKNDACANTNAPDGVIDLMQ*	putative IM-spanin	Pfam: DUF2570 (PF10828); Phobius and TMHMM: transmembrane protein at the N-terminal and coiled-coil domain, N out C in; InterPro: coil and SignalP-TM (IPR022538, 2.21136e-45); HMMER: uncharacterized protein in Salmonella phage ZCSE2 (score 9.4e-64)	lysis	B	gp36	12	5	38	/colour=255 200 200
ORF37	21543..21821	MTQLQRMMLVPILMLLTVLSTSCSNKPVVIYKDRIVKQYPPQAYLVTCKKPVLQGKTWKDIGQLAIDRGVALEDCTYKIDKIIEWSNGKGPE*	putative OM-spanin	InterPro: SignalP-noTM; Galxy CPT_LipoRy: ORF.0.690_0.708032940254.lipobox; HMMER: uncharacterized protein in Salmonella phage LSE7621 (score 9.3e-25)	lysis	B	gp37	10	1	10	/colour=255 200 200
ORF38	complement(21834..22058)	MIETTRTSDVNDMASDAEQIARDAAIASRVQYKGVSPIDCYQCGEPIEPKRRELIAGTVLCSHCANFNERKAKR*	DksA C4-type domain-containing protein	Pfam and InterPro: Prokaryotic dksA/traR C4-type zinc finger (PF01258 and IPR000962, score 7.3e-7); HMMER: DksA C4-type domain-containing protein in Salmonella phage ZCSE2 (score 2.3e-44)	DNA metabolism	C					/colour=255 0 0
ORF39	complement(22055..22330)	MSNIGLEYPVDETLKARAKEILDASECKTGLDWFMRIFQEEPEDVAKKLYKSGINGYDITALCFEIRGEDDAWTQKLCDELETIYCEEECK*	conserved hypothetical protein	HMMER: Uncharacterized protein in Salmonella phage ZCSE2 (score 9.4e-58)	hypothetical	C					/colour=170 170 170
ORF40	complement(23817..24308)	VFFLMDLKGSRMLNLSTVLFRMSGILDGGRARITRICLLRSLSVLTVKHGTQGWTQMVLVGPGGKVISLELVSPLTTDSKLTTQYDTSSEQRITYQLSKYLVGYDGNFRDLSRLKSVLTSHMTWAGFLQKAWKSKDCAWMFNMQKLFSIQVRVWRWKDLEENM*	hypothetical protein		hypothetical	C	gp40				/colour=170 170 170
ORF41	complement(22342..24312)	MSFLFDGFEGVKNVKPINRPIPHVRDTGWRPRAHYPDLSSAKLIGIDCETWDPGMDTNGSGWARREGHIVGVSVATDNGFKAYYPIRHELGAEDNLPVEQVFGWLRRELSRPEQTKVGANITYDLGWLSAEGVEVKGLCMDVQYAEALLDPGARVALEGLGRKYVGEGKDSAEMYEWIAEAYGCKPTGEARKYIYKTPPRLVGYYAESDADLPIHIMKAQWPLLQRWALTDVFYMECKLIPLMLKMRFAGVRVDLDAAKVADDRLSEEIKKMHKQIRDQLGFNVNVNSGSDLALAFDHLGLEYGRTKAGNPSFTADFLAGLHHPFAELISEIKSYEKIQSTFIRGYILGMNTNGFLHGQFHQMRGDDGGTVSGRFSSSDPNLQNIPSRHKVLGPLVRSC…	DNA polymerase, alpha subunit	Pfam: 3'-5' exonuclease (PF01612) and DNA polymerase family A (PF00476); Canonical phages: DNA polymerase, alpha subunit in SPO1 (gp31, score 3.15031e-18); HMMER: DNA polymerase I in Salmonella phage ZCSE2 (score 0)	DNA metabolism	C					/colour=255 0 0
ORF42	complement(24309..25307)	MGKFNYDTKALQKIVERVRPVKYTDSGLMGKLWVDKEVMHSFYKNVLLRVPSPGFPDIQVDAESFRKAVNAARTKEITFNITAGGNLTVTAGVLKTRMQCLSEVLPPVTSVNTWYSAHGELLPVLSALAKWVPSEAPQVWATSLLLRDGYAYATNGKYMIREKLNVDFEFECAISKPMLDALVKLKMEPTSVGYTRGQMFFGFEDNVQMDSPVLAATWPDISKFFSMEMNMEDITPEFLEVMDQLTGYDEGQAILQVISESKAKANLPDDVIPKMTVDINFESTKFTKPFNCVISQVSKLAKGMQRIGLGSQALKMENDTRTVVLAYVRAGQ*	putative DNA polymerase, beta subunit	Pfam: 3'-5' exonuclease (PF01612) and DNA polymerase family A (PF00476); Canonical phages: UniRef90: putative DNA polymerase beta subunit in Pseudomonas phage POR1 (score 0.0000100822); HMMER: uncharacterized protein in Salmonella phage ZCSE2 (score 6.1e-221)	DNA metabolism	C					/colour=255 0 0
ORF43	complement(25340..26224)	MKTYQTVDALYDDLISTILNKGEQSGDRTGTGTRRLFGTAFKLAFKDNKLMVPIFKPVNIKAVGAELYCFINGITNVDTLKMLGCNWWEANLQDANKRWGTPDNRDLGPVYGAQWVKEYWKNGELTDQLQELVHTLKTNPTDRRMYVTAWNPQEMPSMALPPCYHGFQCFVNGANELELMFHMRSADVILGLPHDILLHQLLQIMLAAEVGCAIGDLTVTLGDYHIYENHVDASKQFLERIVENADEMYDTNARRRPSINAIYDKSIFNFRVDDLNGLMAEYTPMANIKLPMAV*	thymidylate synthase	InterPro: Thymidylate synthase/dCMP hydroxymethylase domain (IPR023451 score 8.51e-71); Canonical phages: thymidylate synthase in phage Felix01 (score 6.46868e-26); HMMER: uncharacterized protein in Salmonella phage ZCSE2 (score 6.1e-221)	nt biosynthesis	C	gp43	33	5	21	/colour=178 58 238
ORF44	complement(26224..26817)	MRFSKIAAGVTAFHQKFDLKPISEGGKPEFKLRYDRLIEEMDEIEKAIKEGDKAEFLDGIVDLIYIAAGTLYLYDQTTWFSNEFEYPIHFIDPCSWMEKFDAKGLRVYVKDTEDTHCDRLAQLIIHLINWCAANNWPLDDAWDAVQKANMAKERAKPDASNSKHKSGQDIVKPEGWVKPDIQAIINAHTNPNQLELL*	conserved hypothetical protein	InterPro: NTP pyrophosphohydrolase-like domain superfamily (IPR023292 score 6.7e-17); HMMER: uncharacterized protein in Salmonella phage ZCSE2 (score 1.7e-134)	hypothetical	C					/colour=170 170 170
ORF45	complement(26804..27202)	MNLQRVAESYYHIWILRLQGQIDFVNNTGREDYLPADAFAKVCQYAKDIEYEFDKVKFTAGVQRAFTAFETTMRCKFPYIKRISRTGLFIVPFPVGKDRYDVVERARHIIWSTETKRKFIETVCKELRDAIQ*	conserved hypothetical protein	HMMER: uncharacterized protein in Salmonella phage LSE7621 (score 1.3e-85)	hypothetical	C					/colour=170 170 170
ORF46	complement(27329..27451)	VCSSLNPCDKCNAIYFAEESAQQVYRKCMTLTVALFLLLV*	hypothetical protein		hypothetical	C					/colour=170 170 170
ORF47	complement(27466..27555)	LWCFGIFLFDILAGWQVIHNNTRSLKHHN*	hypothetical protein	SignalP_EUK: SignalP-noTM	hypothetical	C					/colour=170 170 170
ORF48	complement(27594..27710)	VRVSSECSSILLADRDLGNAMMPGFESQDAIRGIGSLP*	hypothetical protein		hypothetical	C					/colour=170 170 170
ORF49	complement(27813..28283)	MSEKLTFVSGKEEVNGVMYPAAGTGARFVWDLADQAHEAGESSSDVMDKVVAQTEMSRGTVSSQLTYWRKATGKVLAKRIDTAKAERDAAKAEEKRLKAEARAKAKAEKAEAKAAEQIRKAEEKAEKARQKAEAAKAEAAALAGGNTETDVDNDAE*	conserved hypothetical protein	Coil: coils; HMMER: uncharacterized protein in Salmonella phage LSE7621 (score 8.7e-87)	hypothetical	C					/colour=170 170 170
ORF50	complement(28387..28620)	MTGGMVLANQDEFNKVAAIAKTLPPEARRQLIIFLQDMSCVQCLYYKEDVCTRFGGKLPPPKIQASGCKDFEYDIPF*	conserved hypothetical protein	HMMER: uncharacterized protein in Salmonella phage ZCSE2 (score 7.2e-44)	hypothetical	C					/colour=170 170 170
ORF51	complement(28586..30259)	MAFEARWYQQEAVTAWWSYFNSHSGNPLIVMPTGSGKSPVLGMLMKDILTQYPRQRILILTHVKELVEQDAKAITRHWPHAPVSIYSSSVGRKDLSGRIVVASIQSIINNLEEAGKFNLIFIDEAHLVPEKSETTYRKVIAHFKEVNPKIKVTGLTATPYRLAGGHLLDCGIFTDICYDLTTPDSFTRLVNEGFLSRLVNKKVLTKIDTSKVGTRMGDYIPSELEAAVNQADITGAAIREMMHYGSDRHHILVFAVSVDHAYEVADEFEIRGWKTVVIHGGLSKKEREHLLDEFTSGRARVCVNVNVLTTGFDYPEIDMLGILRPSTSVALWVQILGRGLRTAPGKENCLVMDFTSNTIDLGPIDDPAVPPRLGKKKKKGGPKTVGGKECPICHQVSGF…	putative ATP-dependent helicase	InterPro: two P-loop containing nucleoside triphosphate hydrolase (IPR027417 score 1.04e-39); Pfam: Type III restriction enzyme, res subunit (PF04851) and Helicase conserved C-terminal domain (PF00271); Canonical phages: UvsW helicase in T4 (NP_049796.1, score 2.18291e-7); HMMER: ATP-dependent RNA helicase in Salmonella phage LSE7621 (score 0)	DNA metabolism	C					/colour=255 0 0
ORF52	complement(30318..31193)	MGLLDKIGKRIDVAIVEAHEKEERRGHLGASQIGHECYRYLWHVLHWSYKEKFTAKQLRLFNRGTLEEDRIIGWLRSVCEEVLPVNPKTGKQWRISKFNDIFSGSCDCVIKFNGVWALTEFKTHGDKSFKELIKHKSVKASKPVHYSQMQVYMRELKLDRALYIAINKNTDEMYYEEITIDLLESDMQLSKAEAVITAESGLDMPKLSESPLWWQCRVGMCEYHHLCHKGAAPDKNCRTCAYSSPVQGKVWYCKKHDHNLETIQTQLAACGDYKPADVFPQSEEPVTFSLK*	putative exonuclease	NR: exonuclease in Burkholderia phage KL1 (score 5.85269e-40); UniRef90: putative cas4-like nuclease in Pseudoalteromonas phage vB_PspS-H40/1 (score 4.10216e-59); HMMER: uncharacterized protein in Salmonella phage ZCSE2 (score 4.0e-204)	DNA metabolism	C					/colour=255 0 0
ORF53	complement(31195..31659)	MDKWDKRFLRVAQEIASWSKDPKRQVGCVIVDAKKRIISTGYNGLPEQLDALKEVPNELKNALTIHSEVNALANIRKELDASSLGPVTVYITYPPCEHCAKMLTANLHVRRVVAFVHKAKQSKWKDSMANAVSHLVVGAGVIYDEFEPGDLAGD*	putative deoxycytidylate deaminase	InterPro: Cytidine and deoxycytidylate deaminase zinc-binding region (PF00383); Cytidine deaminase-like (IPR016193 score 4.52e-25); Canonical phages: deoxycytidylate deaminase in T4 (score 0.0000011298); UniRef90: Deoxycytidylate deaminase Salmonella phage BP63 (score 6.76588e-76); HMMER: CMP/dCMP-type deaminase domain-containing protein in Salmonella phage ZCSE2 (score 7.7e-100)	nt biosynthesis	C					/colour=178 58 238
ORF54	complement(31720..32259)	MAELQFNSAEVEPQASFDPIPKNWYQLMIEEVELKPTAAGTGSYLSLRLRVNEGEFANRVVFDMITYSNPNQQAVDIGHRKLSQLCRAVGIVELTSTDLLENRIVMGKVGIKIDKTGQYDDRNDIKEYKNASEATTAVGSTQGASQTTSQKQTVNAGAGAGAAAGATSGKTDEPAPWEE*	conserved hypothetical protein	Pfam: DUF669 (PF05037); InterPro: DUF669 domain-containing protein (IPR007731 score 4.6e-11); HMMER: unchracterized protein in Salmonella phage ZCSE2 (score 6.2e-113)	hypothetical	C	gp54	19	2	21	/colour=170 170 170
ORF55	complement(32364..33254)	MVQIRSTKSAVENKLPKVAVYGQSGVGKTSLAKTLPHGEVLIIDAEGGLMSVADADIDSTPIGKFQDILDLYKWLTESKEAKKYKHLIFDSLSDVAEVCLDYEKTQVNDKRQAYGNTNDKMMYIMRQFRDLPFSVAYLCKLEKNKDEVTGAMLYSPLMPGQQLPKQLPYLMDAVLALRMTAPDKDGNCERYLQTQPDFQWEAKCRNAPGRELDAREPANLGWIYDKLQGYHPYQLWYYHAESDSYVLMTGREAEQANNTDPGGVTKIGSDESKEKHMAWIAKKAAEQAKAEEESGE*	putative P-loop containing nucleoside triphosphatehydrolase	Pfam: ATPases Associated with diverse cellular Activities domain (PF13479); InterPro: P-loop containing nucleoside triphosphate hydrolase (IPR027417 score 5.4e-7); HMMER: Putative sigma factor in Salmonella phage ZCSE2 (score 3.5e-200)	nt biosynthesis	C	gp55	33	2	9	/colour=178 58 238
ORF56	complement(33254..33484)	MLTLNQFKATRKLKAGEACDYWTYGIRHDWVVEERYPQDGVSEFYVCGEQFESLDDAVEALYLMYADTEMLYEDYH*	conserved hypothetical protein	HMMER: uncharacterized protein in Salmonella phage ZCSE2 (score 3.5e-48)	hypothetical	C					/colour=170 170 170
ORF57	complement(33544..33969)	MELFKTKHVVYTAPTTDEPNMVYAVDVVNVNEFFSCRFYINTKARADLKTDLTQRVLYGIVNSVEFHNFWKSKGIELPKPLDIMLVSKAFKEVYKFNVYMPNMELPLWVEAYNETHAGILLDGLITRLGHHPMSCNATRVK*	conserved hypothetical protein	HMMER: uncharacterized protein in Salmonella phage ZCSE2 (score 3.7e-93)	hypothetical	C					/colour=170 170 170
ORF58	complement(34016..35335)	MFNLSRIRRALFGPTAFERKYEAAIARLEQIAMDASTVGKSVNYQGKAPAHFSAGKPILDLSEHPFNASFWWSSFEMADFFSRPQPEVTQVELTQLIGKGVCVKLALTTDGPIKPGQYTARIKSVHQTKETKTMAKVFDKNGKAHDAVNFVICVDEGNTRLLTQGKVYANLGATDNAYENIWIIDDRGLKQNFSTNRFQQFKSEKQNWGIACKQYANLNIGKLYNIEKNRPGVRSLDGTSQIACIDETGNWLTYNENVFRAIKPTFSEQYLTSKMMSAQQLANHTHSAPVSINLTQGVELADDKLKYVGVKFEPNGRVYTYKYIGKVKVGDKAVVDVRNSNYPELTGTKLVDVVSVSEANSSGFNSATLKWIVSVPDFEKYERRQQAEQLLREASARLD…	conserved hypothetical protein	Coils: two coil domains; HMMER: uncharacterized protein in Salmonella phage ZCSE2 (score 3.7e-293)	hypothetical	C	gp58	49	5	16	/colour=170 170 170
ORF59	complement(35402..35698)	MAKLDDLAKLAHIAGVTVKESAAYKLEGKPCLLCGSGFHLIYDPYKNKEQAFDLMLKAGIELRIEDELVIANGQQFMFADYEQPHHCLCDAICTSLLK*	conserved hypothetical protein	HMMER: uncharacterized protein in Salmonella phage ZCSE2 (score 4.8e-62)	hypothetical	C					/colour=170 170 170
ORF60	complement(35854..36093)	MDNKTGQRYTLEDKYNHHLGILKSIMRSIGMDEKEPLCNVLPRVRHMYQDNVKLRHAIDQAMLYGTSFIQCKAFTEPGK*	conserved hypothetical protein	HMMER: uncharacterized protein in Salmonella phage ZCSE2 (score 2.8e-49)	hypothetical	C					/colour=170 170 170
ORF61	complement(36145..36573)	MEQLTTEQLLDNLSNLNKWMAKAKEDQELLRRTIKSRLERDMIISKGKEGTQTTDFSLHGVPGKLKVEQKINRSLEQKLVPEVMKKLPKVVAAKLFKAKYDMSITAYRNLTPEQLAIVDPIVKVSPGIPTVTFTAAETDDAE*	conserved hypothetical protein	HMMER: uncharacterized protein in Salmonella phage ZCSE2 (score 6.8e-86)	hypothetical	C					/colour=170 170 170
ORF62	complement(36458..36853)	MHQAKPEGSDEWGGTIDIIMLEDVRRIEFLVKGIGKQKNNVLRVHTTNGIIELKRSKAIALFREAYNNYLAVLLPVQSTPDEETSNDQTNTGSNGTADNGTAAGQPVQPEQVDGEGEGRPGTSASDNQVSS*	conserved hypothetical protein	HMMER: uncharacterized protein in Salmonella phage BP63 (score 2.7e-06)	hypothetical	C					/colour=170 170 170
ORF63	complement(36865..37206)	MKTKNYIKRVENLNELAKGDRVLIADPTSKPLIGYVESISDMADGSICVYVDIRWRKRRKLVEKWYDDQSGILAGDKFKLVFGFTELYATDLSMKNALARINFKPYYFRELPF*	BAH domain-containing protein	InterPro: Bromo adjacent homology (BAH) domain (IPR001025 score 10.103); TMHMM: Transmembrane protein - N out C in; HMMER: BAH domain-containing protein in Salmonella phage ZCSE2 (score 2.9e-70)	additional function	C					/colour=255 165 0
ORF64	complement(37203..37571)	MRKPNFGIRARVEGGVVELWLGTPDEAESECIAHFHTDYLPGVLEQLNNLHKVPTKAERGLTRPVSRPSHSCMQAARKLMGVGEFNTPGNYLVGDGYFANDCRKKFGEKNFARACELVRNER*	conserved hypothetical protein	HMMER: uncharacterized protein in Salmonella phage ZCSE2 (score 5.7e-80)	hypothetical	C					/colour=170 170 170
ORF65	complement(37573..37797)	MGKVIVIVLFIAGITAWFFWDRADMKKHNCQQTMESRQRMTWITTYDGKGNPTGGYPMFVTEWLYTCDDHPRWR*	conserved hypothetical protein	Phobius: non cytoplasmic domain and signal peptide; TMHMM: Transmembrane protein - N out C in; HMMER: uncharacterized protein in Salmonella phage ZCSE2 (score 3.3e-50)	hypothetical	C					/colour=170 170 170
ORF66	complement(37888..38262)	MKTMFVFKLPTPVNRPQRYARMGHLNFKQQPSCVPVNNIDDATKFNNPAVFSRIFPGEQGEPEEVGVAVIESKHKAAMHFLKGLLDKEIEFAREQEQTALLPEDRKDACRDYEMMELIKEVLGL*	hypothetical protein		hypothetical	C					/colour=170 170 170
ORF67	complement(38259..38714)	MKINNEETQSMYHSIVIRRTKKEDDEFVTRMTFRSSDIKDITIEKDAAGIPIRGWLTTDSVTEGDNTAVSFNREHYSAELDQLVALAEVLHNTPTYFTDTAGNIFPYSNIMYVNRQTYTLHLVNGVSIKLHPTGEWPHFYDEYRNWMDIYK*	conserved hypothetical protein	HMMER: uncharacterized protein in Salmonella phage ZCSE2 (score 3.6e-92)	hypothetical	C					/colour=170 170 170
ORF68	38837..39169	MIKPKLLRHIRNGVKLLAEGNEYTCKQRGITKVGLFNKELPMRYFTKSPLTLVPAAEYYKDPEAARAKIKDALDLLVEEGYLTIRQHTESSFYYKPTLKVTSNDNDESAE*	conserved hypothetical protein	HMMER: Glutaredoxin in Salmonella phage ZCSE2 (score 1.9e-68)	hypothetical	D					/colour=170 170 170
ORF69	39144..41678	MTMTSQPSDILGLKFFKPEGIPQVFKDMKRWGIFELTYEDDKLEVQSKPKKPARAPSGRSFSTTVPEEWMTFDEALNRCIRNREMKIKAVQGNITFVPALIVPRQWYFVDLDNHEDNPDIEATHKAIIEGTRGAYAETSISGKGQHIAIPLPWTAATSKEKDDLLDIKIQKAEMFLVMTGNVLSEFNANPVSAKQWHEAIERFFRDASAPDIDVQFEQDPDLGEEHDKELYAQLAENTRWALEHPMNEHAPDGVGVSNDGSERLSRILKDLLRVTRNYEVTQRIFMSSAAAQYSGRRASRINLSETQYLQWFSRVGKTVLKEMQRDGLFVKTAFALDINKELMKKSGIKLADNVDFKVDDDILPSDEFVRTAPTGFKALIAEVQSNIAPSKRVNDYAIG…	conserved hypothetical protein	TMHMM: wo transmembrane protein - N out C in; HMMER: Anaerobic NTP reductase small subunit in Salmonella phage ZCSE2 (score 0), putative primase in Acinetobacter phage vB_AbaS_Loki (score 3.4e-13)	hypothetical	D	gp69	96	2	4	/colour=170 170 170
ORF70	42174..42602	MVNIRVKGQNFERKMAKKFNESFGLSVERNLQQSINGGDDLLGVPFFSVELKKHNTKAIGTWWRQCAESAKRHDKTPVLIYELPRQKPVVVMRRSDVDVGILPLGTTFKEATNRLFVGLVELTWEQFCQVYNFYVAPGVDVS*	putative resolvase	ProDom and HMMER: D14 protein of phage T5 (PD927567, score 0.000005; HMMER score 0.13); HMMER: uncharacterized protein Salmonella phage ZCSE2 (score 4.3e-92)	DNA metabolism	D					/colour=255 0 0
ORF71	complement(42595..42783)	MIGLILATCIAAHDCEYKVVEAKPEWTTVEQCAADSPYTLLELGLVPAQNQRVICDELKPVN*	conserved hypothetical protein	HMMER: uncharacterized protein Salmonella phage ZCSE2 (score 2.6e-36)	hypothetical	E					/colour=170 170 170
ORF72	complement(42840..43007)	MIWLDVFIDAIYLTLPMFFLPALLTVRYYAKRAGEKKMRSELQKHGLINPRKLYQ*	conserved hypothetical protein	TMHMM and InterPro: transmembrane domain - N out C in; HMMER: uncharacterized protein Salmonella phage LSE7621 (score 4.7e-18)	hypothetical	E					/colour=170 170 170
ORF73	complement(43019..43141)	MVRKHVVEYTTENPVYAVNRSMWRIVIGIVIVCMVLSYVF*	conserved hypothetical protein	TMHMM and InterPro: transmembrane domain - N in C out; UniRef: conserved membrane protein Cronobacter phage GAP31 score 0.0023; HMMER: uncharacterized protein Salmonella phage ZCSE2 (score 7.3e-19)	hypothetical	E					/colour=170 170 170
ORF74	complement(43203..43508)	MTPFIINQHNCYFYLTNELVEMMQGQELTNCRCFDNFDDFYAAVHEIYPAIESVEELYGSYIELYYDDELDKAVVEHSFLNAVFDIETLAEDISNYTADDE*	conserved hypothetical protein	HMMER: uncharacterized protein Salmonella phage ZCSE2 (score 6.1e-63)	hypothetical	E					/colour=170 170 170
ORF75	complement(43563..43763)	MPLIKFTTVHISQQLPPKVDQQFLTTEEWNVWTQTALKAGAKRTNAGKVFTRFNKECIIVAQVMIE*	conserved hypothetical protein	HMMER: uncharacterized protein Salmonella phage ZCSE2 (score 1.3e-38)	hypothetical	E					/colour=170 170 170
ORF76	complement(43754..43990)	MKVEMLIDFNPDINHPKVQELGAYDLFCEIVRLNLNKGYVRFGLKSLTGQYFINCDDIPLHNFRSFCVQIQSYGGVCH*	conserved hypothetical protein	HMMER: uncharacterized protein Salmonella phage ZCSE2 (score 2.8e-50)	hypothetical	E					/colour=170 170 170
ORF77	complement(44056..44244)	MVVKIMKELKLTADELAHLIELLESNAQIVSDQIESSVEDNSRVSDLLEQFRLTIQISTKLQ*	conserved hypothetical protein	InterPro and UniRef: coiled coil; HMMER: uncharacterized protein Salmonella phage ZCSE2 (score 5.1e-27)	hypothetical	E					/colour=170 170 170
ORF78	complement(44226..44489)	MTLDDKDLMDKLHHYVREWFLNWDESFQEFGQLVLDTPLEDLKIHAYVINMNLAQIMRMFCTEFKDGERDSDDIADLGLVMGWLLKL*	conserved hypothetical protein	HMMER: uncharacterized protein Salmonella phage ZCSE2 (score 2.8e-54)	hypothetical	E					/colour=170 170 170
ORF79	complement(44552..45118)	MTTAINYVYITSAFSVEAVMDGLTTDDTMASMIVQQNALQHFERNQLLKMVKSLNDETTCTIKDSKEVMMKALFDELNQLEVQHVAVKQKSSTGGTRKTSTGPSTKDTCYTVFKDYNLLDKEDSKLALADAMKACEMADDDIKAKRVVQSYMSYYRNDVKSGKITDGKSVVKTDDKADDKAPEQETEE*	conserved hypothetical protein	UniRef: coiled coil domain; HMMER: uncharacterized protein Salmonella phage ZCSE2 (score 6.2e-116)	hypothetical	E	gp79	21	2	14	/colour=170 170 170
ORF80	complement(45211..45360)	MKDNYTLWYDDNEGLWCVNINNGPVPDFESMDVDDCVDFIQSQVVKYQE*	conserved hypothetical protein	HMMER: uncharacterized protein Salmonella phage ZCSE2 (score 1.2e-29)	hypothetical	E					/colour=170 170 170
	ORF107
Type	Position	Promoter type (phage/host; PhagePromoter)	Promoter score (PhagePromoter)
terminator	994..1031
promoter	1029..1057	host (Salmonella)	score Salmonella=0.819
RBS	1073..1077
RBS	1576..1580
RBS	2064..2068
RBS	2415..2417
promoter	2793..2822	host (Salmonella)	score Salmonella=0.67
RBS	2896..2900
promoter	6491..6519	host (Salmonella)	score Salmonella=0.72
RBS	6541..6544
terminator	complement(7256..7280)
promoter	9109..9137	host (Salmonella; Cronobacter)	score Salmonella=0.915; score Cronobacter=0.505
RBS	9158..9162
RBS	10309..10313
RBS	10756..10759
promoter	10788..10814	host (Salmonella; Cronobacter)	score Salmonella=0.941; score Cronobacter=0.815
RBS	11352..11355
RBS	13011..13013
RBS	13903..13907
RBS	14237..14241
promoter	14994..15022	host (Salmonella; Cronobacter)	score Salmonella=0.986; score Cronobacter=0.913
RBS	15173..15177
RBS	15834..15837
RBS	16208..16212
RBS	17360..17362
RBS	18008..18011
RBS	19357..19360
RBS	19905..19908
terminator	20432..20464
RBS	20514..20517
RBS	20753..20757
RBS	21274..21277
RBS	21530..21533
terminator	complement(21806..21827)
terminator	21809..21835
RBS	complement(22338..22341)
RBS	complement(24321..24324)
terminator	complement(25312..25333)
RBS	complement(25321..25324)
RBS	complement(26234..26236)
RBS	complement(26825..26829)
RBS	complement(27211..27215)
terminator	complement(27280..27309)
RBS	complement(27460..27462)
RBS	complement(27568..27570)
RBS	complement(27724..27726)
RBS	complement(28292..28295)
RBS	complement(30267..30271)
RBS	complement(31200..31204)
RBS	complement(31665..31669)
terminator	complement(31674..31698)
RBS	complement(32267..32270)
RBS	complement(33265..33268)
RBS	complement(33491..33495)
RBS	complement(33976..33980)
regulatory	complement(33987..34008)
RBS	complement(35345..35348)
RBS	complement(35709..35712)
RBS	complement(36106..36109)
terminator	complement(36113..36137)
RBS	complement(37214..37217)
RBS	complement(37577..37580)
RBS	complement(37806..37808)
RBS	complement(38276..38278)
RBS	38825..38829
RBS	39132..39135
promoter	42014..42020	host (Salmonella)	score Salmonella=0.529
promoter	42095..42123	host (Salmonella; Cronobacter)	score Salmonella=0.977; score Cronobacter=0.828
RBS	42159..42162
RBS	complement(42791..42795)
RBS	complement(43015..43019)
RBS	complement(43148..43153)
RBS	complement(43515..43519)
terminator	complement(43534..43552)
RBS	complement(43769..43771)
RBS	complement(43998..44002)
RBS	complement(44256..44258)
RBS	complement(44498..44502)
RBS	complement(45127..45130)
terminator	complement(45168..45208)
promoter	45306..45335	host (Salmonella)	score Salmonella=0.667
RBS	complement(45368..45372)
terminator	45570..45592
promoter	45595..45601	host (Salmonella; Cronobacter)	score Salmonella =0.973; score Cronobacter=0.722
promoter	45684..45715	host (Salmonella)	score Salmonella=0.672
promoter	45737..45761	host (Salmonella)	score Salmonella=0.669
promoter	45906..45936	host (Salmonella)	score Salmonella=0.731
RBS	46213..46216
RBS	46712..46715
RBS	46978..46983
promoter	47576..47604	host (Salmonella)	score Salmonella=0.579
RBS	47648..47651
promoter	48095..48125	host (Salmonella; Cronobacter)	score Salmonella=0.838; score Cronobacter=0.526
RBS	48142..48146
RBS	48949..48952
terminator	49212..49229
promoter	49252..49258	host (Salmonella)	score Salmonella=0.735
promoter	49361..49389	host (Salmonella; Cronobacter)	score Salmonella=0.992; score Cronobacter=0.948
RBS	49409..49412
RBS	49701..49704
RBS	51158..51160
promoter	52736..52764	host (Salmonella)	score Salmonella=0.655
RBS	52894..52897
RBS	53615..53618
//
