# Supplementary material for: Phage S144, a New Polyvalent Phage Infecting Salmonella spp. and Cronobacter sakazakii
Source: Int J Mol Sci. 2020 Jul 22;21(15):5196. doi: 10.3390/ijms21155196 (PMC7432712; doi:10.3390/ijms21155196)
Supplement: Supplementary file 1 [file ijms-21-05196-s001.zip › supplementary material/S144.gbk]

LOCUS       S144_July2020           53628 bp    DNA     circular UNK 01-JAN-1980
DEFINITION  S144.
ACCESSION   S144
VERSION     July2020
KEYWORDS    .
SOURCE      . (unknown)
  ORGANISM  .
            .
FEATURES             Location/Qualifiers

     regulatory      45595..45601
                     /regulatory_class="promoter"
                     /note="predicted by PhagePromoter; Salmonella; Cronobacter"
                     /colour="139 58 58"
     regulatory      45684..45715
                     /regulatory_class="promoter"
                     /note="predicted by PhagePromoter; Salmonella"
                     /colour="139 58 58"
     regulatory      45737..45761
                     /regulatory_class="promoter"
                     /note="predicted by PhagePromoter; Salmonella"
                     /colour="139 58 58"
     regulatory      45906..45936
                     /regulatory_class="promoter"
                     /note="predicted by PhagePromoter; Salmonella"
                     /colour="139 58 58"
     RBS             46213..46216
                     /locus_tag="S144_01"
     gene            46213..46731
                     /locus_tag="S144_01"
     CDS             46222..46731
                     /locus_tag="S144_01"
                     /product="putative Ku protein"
                     /note="InterPro: SPOC-like_C_dom_sf (IPR016194); HMMER:
                     uncharacterized protein Salmonella phage ZCSE2 (score
                     4.2e-115)"
                     /colour="250 0 0"
                     /translation="MELVTLTPYPPQLAVVLSKKQHDELIKEMDLPPFGHWEDEFPVAA
                     TTFTFNRKSYPYCFIVVELYLPDDLRYNTISHEGIHVMSSLMKYVGLKYDTDNDEWYAY
                     QHDFIVNAICKAHDEYIKAKKEQEIAPKRIETGNHPSLDDTPPWPEHDPMKALLSEPSS
                     QDFLND*"
     RBS             46712..46715
                     /locus_tag="S144_02"
     gene            46712..46993
                     /locus_tag="S144_02"
     CDS             46724..46993
                     /locus_tag="S144_02"
                     /product="conserved hypothetical protein"
                     /note="HMMER: uncharacterized protein Salmonella phage
                     ZCSE2 (score 9.9e-53)"
                     /colour="170 170 170"
                     /translation="MTEANILDLPVIEKGKHLEVTVAYDAKCRLRKLRGGFITRNIQAT
                     AKFGCYGELDIDSAKYQLEHLLANKYGARRIRWEMFKIVSEVEL*"
     RBS             46978..46983
                     /locus_tag="S144_03"
     gene            46978..47661
                     /locus_tag="S144_03"
     CDS             46990..47661
                     /locus_tag="S144_03"
                     /product="putative dihydrofolate reductase"
                     /note="InterPro: Dihydrofolate reductase-like domain
                     superfamily (IPR024072, score 7.85e-13); G3DSA:3.40.430.10;
                     SSF53597; HMMER: uncharacterized protein Salmonella phage
                     ZCSE2 (score 2.1e-143 )"
                     /colour="178 58 238"
                     /translation="VINIMFAMGQEGEFGRSLELHRKLVSEAKTAEEVRLLPLSGLPWK
                     CPADMLFFRTMTNSIATEPGYNAFEQLRGLFPQEHLLNMIRDVTSRMVGHSVLLAGVKT
                     YQTMSLPMTAHRILLPVSHSILASEGYNNIGELAAALEDRGSDVWIVGGAQLILAALEE
                     HAKGTLRVDNMFISTIKEAGPSDILMDRSKLMMYIDSDFTYNDEYVDNKSVLIQRYRSV
                     K*"
     regulatory      47576..47604
                     /regulatory_class="promoter"
                     /note="predicted by PhagePromoter; Salmonella"
                     /colour="139 58 58"
     RBS             47648..47651
                     /locus_tag="S144_04"
     gene            47648..48158
                     /locus_tag="S144_04"
     CDS             47658..48158
                     /locus_tag="S144_04"
                     /product="putative thymidylate kinase"
                     /note="InterPro and UniRef: P-loop containing nucleoside
                     triphosphate hydrolase (IPR027417, score 3.3e-7); SSF52540;
                     G3DSA:3.40.50.300; HMMER: uncharacterized protein
                     Salmonella phage ZCSE2 (score 2.2e-104)"
                     /colour="178 58 238"
                     /translation="MNIIVEGPDNARKSTLIKFLEPHLGRSIIHNTVDKDAESVLAKQA
                     AENALEGNNIYDRSAVISEYIYCMVLQRAPVIDIDIYSVAELVDNSITIFCLPPVAECL
                     KTTKDEMPGVVENLQAIYDAYDKMVDELSCMGKQFFVFDWTIDSQEEVLEYINERIMKE
                     WKK*"
     regulatory      48095..48125
                     /regulatory_class="promoter"
                     /note="predicted by PhagePromoter; Salmonella; Cronobacter"
                     /colour="139 58 58"
     RBS             48142..48146
                     /locus_tag="S144_05"
     gene            48142..48958
                     /locus_tag="S144_05"
     CDS             48155..48958
                     /locus_tag="S144_05"
                     /product="conserved hypothetical protein"
                     /note="InterPro and UniRef: two coiled coil domains; HMMER:
                     uncharacterized protein Salmonella phage ZCSE2 (score 
                     3.2e-143)"
                     /colour="170 170 170"
                     /translation="MSPVFNQTITKELQVGELRKVVTVSSTRPDLSFEDLVAFANLALE
                     DNSISGCEGVSIELNVEGIPARPFVGAVAEPKRDPFAEVLVAVFGPSRGADLYDRLNAA
                     DSLAERAHKEARETEKFNRELECRSGQMEGNAFEWFNAKVNGTKCDRAGMEKVMYTGAR
                     EIAKGWAHVQMLQEKIVHMEKNHLEGVELINAYKAQINELQQLMGKRAEEYEAQIRELH
                     GTSVALNRAFDRERETLRTEYKKLEDSNQKLRRIIDNAAVQAKGL*"
     RBS             48949..48952
                     /locus_tag="S144_06"
     gene            48949..49245
                     /locus_tag="S144_06"
     CDS             48958..49245
                     /locus_tag="S144_06"
                     /product="conserved hypothetical protein"
                     /note="HMMER: uncharacterized protein Salmonella phage
                     ZCSE2 (score 5.5e-61)"
                     /colour="170 170 170"
                     /translation="MDLFEQLDKPEINSMAEERPFDWEAFKAGEPALTFTGEVAYYGGP
                     CTHPMCLERFIAIVTVPDHAIIKYGKEVMPYIINEEGLFEGRSPFLVKMA*"
     regulatory      49212..49229
                     /regulatory_class="terminator"
                     /colour="0 0 0"
     regulatory      49252..49258
                     /regulatory_class="promoter"
                     /note="predicted by PhagePromoter; Salmonella"
                     /colour="139 58 58"
     regulatory      49361..49389
                     /regulatory_class="promoter"
                     /note="predicted by PhagePromoter; Salmonella"
                     /colour="139 58 58"
     RBS             49409..49412
                     /locus_tag="S144_07"
     gene            49409..49718
                     /locus_tag="S144_07"
     CDS             49422..49718
                     /locus_tag="S144_07"
                     /product="putative terminase, small subunit"
                     /note="HHMMER: uncharacterized protein Salmonella phage
                     ZCSE2 (score 7.4e-57 )"
                     /colour="0 255 0"
                     /translation="MAKLKSTRDATEELLSTMRRIKLEPLEIMQRAIAQAEAESDYKAM
                     MDGALGIMPYMYPKLKESVVKADIDQTLNGNGVNLNITIGDQKVNVDDEDKEE*"
     RBS             49701..49704
                     /locus_tag="S144_08"
     gene            49701..51166
                     /locus_tag="S144_08"
     CDS             49718..51166
                     /locus_tag="S144_08"
                     /note="InterPro: terminase-like family (IPR004921, score
                     7.8e-8); HMMER: Terminase_6 domain-containing protein
                     Salmonella phage ZCSE2 (score 0 )"
                     /product="terminase, large subunit"
                     /colour="0 255 0"
                     /translation="MNLDFHLHDRQGAALQSQATEILYGGAAGGGKSHLMRVMSIIMCC
                     MIPDLQIYLFRRNYNDLTANHMVGPTSYPALLDGMCKAGKCKINYSSNTIKFWNGANIK
                     LCHLQYEKDIYTYQGAEIHVLLMDELTHFSETMYRFLRNRVRLGALKVPENFFRPLPLI
                     FCGSNPGGVGHNWVKRTFVTAAPPMKIVKQDKREGGMARQYIPAKMTDNPTLMENDPDY
                     GDRLEGLGDPALVSAMKEGDWDIVAGGALDDVWSTKCIIPRMRIPRGWTIERSLDWGST
                     HPFSVGFWAIANGAPLMDDEGNEYYIPRGSIIRIAEWYGCSEKEANKGIKLSAVEVAEG
                     ILRIQENLQAGGWIDSNVNAGPADGQIYASKEKDVETIAKKMEDAGVTWVKADKSQGSR
                     INGLELFRQLLKNVKMDETEKPGIYFMENCPAAINTLPVLPRDKNNTEDVDTNSEDHVY
                     DDCRYMVVRGINRYTTSIKINMGR*"
     RBS             51158..51160
                     /locus_tag="S144_09"
     gene            51158..52730
                     /locus_tag="S144_09"
     CDS             51168..52730
                     /locus_tag="S144_09"
                     /product="portal protein"
                     /note="InterPro: DUF4055 (IPR025129, score 4.4e-31); HHPRED:
                     2JES_K portal protein bacteriophage SPP1 (probability 99.92,
                     e-value 2.2e-25); HMMER: DUF4055 domain-containing protein 
                     Salmonella phage ZCSE2(score 0)"
                     /colour="135 206 250"
                     /translation="MSIPSATTPNVGYQRPELTKNSGKYNMIKDCIEGQQAVKRRKTFY
                     LPQPDPTNCTAENIRRYEQYLERAVFYNVLQRTLSGMTGLVFQQPPEMLMPDDMEVLRV
                     NIDGAGIGAIQQMRRCFKSVLAFGRAGILTDFPPARVDSEGKQLGFTRQELMDGTVQPT
                     VTLYMPWQVINWREEYREGKVVLTQVVICEQIPGVTDGFQQDYTPVWRHLFLDSNGDCT
                     QTIWVNKGDPKAENVSGGALYVAQQTAVMKDSNGKPLKFIPFKFIGSETNSAEIDPPPM
                     YDLAVLNIAHYRNSADYEESCFITGQPTVWASGLTEAWVEDVLKGELRLGSYGGIPLPA
                     NAAVGMIQTSPNTQPFEAMKQKEAQMIAIGARLIRENGKVERREVEIKNEAASEASLIV
                     TVAQNVEAAYREALGWCALFYGHDPKELTINLSYNFIYSQMTYQERQQLVNEWLAGAIT
                     FTEMRSNLKQAGIAKLTDDEAKKAIDEEMAERDAREVAKEAEKNAQAAKNNNGEENNPE
                     KVE*"
     regulatory      52736..52764
                     /regulatory_class="promoter"
                     /note="predicted by PhagePromoter; Salmonella"
                     /colour="139 58 58"
     RBS             52894..52897
                     /locus_tag="S144_010"
     gene            52894..53625
                     /locus_tag="S144_010"
     CDS             52909..53625
                     /locus_tag="S144_010"
                     /product="scaffold protein"
                     /note="InterPro and UniRef: two coiled coil domains; BLASTP: scaffold protein Salmonella phages: SE4 (e-value 1e-168),SE13(6e-115), Acinetobacter phage SH-Ab 15497 (e-value 2e-27); HMMER: uncharacterized protein Salmonella phage ZCSE2 (score 8.9e-151)"
                     /colour="135 206 250"
                     /translation="MALKTVVTDLNEIDEGFRGLYVKDDASGAYRLDVEPDEKTTKELE
                     ELRKEKQRMEQHTKKLLEEKKKEAERARLAEEERARRDRDVESLERSLREKHQADIENA
                     NSRTALLQAQLESQMVDNLAMRLANELSDTPALIMPHIKSRLRAQEIDGKWRTSVVDVM
                     GNPTATTPDELVEHMRADKQFAPLVRGTKAGGGGANGGGANPGGNGNGEQQHSFGGGDD
                     RVARARAKIQNTQWGK*"
     RBS             53615..53618
                     /locus_tag="S144_11"
     CDS             1..978
                     /locus_tag="S144_11"
                     /product="major capsid protein"
                     /colour="135 206 250"
                     /note="HMMER: major capsid protein Salmonella phage ZCSE2
                     (score 2.4e-208); putative major capsid protein Cronobacter
                     phage phiES15 (score 1.3e-90); HHPRED: major capsid protein bacteriophage Bacillus phage SPP1 (porobability 100%, e-value  6.1e-42)"
                     /translation="MSLYIFNEQVRSTATELVDQDVQKFNEASAGTLILGNQYVIGDYV
                     EQAMWQLVDGIANRRNAYAGTNKVSAQTLGQILDRSVKIDGRVGPLNITSTMMRRIGAG
                     DSEPAAVVAAQASAAMFQDYLNTTAACLVASIGNNADVVLDVTSASGTAANVTMQNLNK
                     VNAKMGDRSQQIRAYIMHSTAFHSLIDQAINNTEHLFQIGDLNVYKDFLGRRYVISDIP
                     SLVDGSGATAKYHVLGLTPSAAIVQVGGLYDMVTSEQTGGENILRQMQGEYDFNVSLKG
                     YSWVGHKAGQSPTDADLADAASWSKVATSNKDTAGVMLTAKSAI*"
     gene            join(53615..53628,1..978)
                     /locus_tag="S144_11"
     regulatory      994..1031
                     /regulatory_class="terminator"
                     /colour="0 0 0"
     regulatory      1029..1057
                     /regulatory_class="promoter"
                     /note="predicted by PhagePromoter; Salmonella"
                     /colour="139 58 58"
     RBS             1073..1077
                     /locus_tag="S144_12"
     gene            1073..1586
                     /locus_tag="S144_12"
     CDS             1086..1586
                     /locus_tag="S144_12"
                     /product="putative head-to-tail connector complex 1"
                     /colour="135 206 250"
                     /note="HMMER: uncharacterized protein Salmonella phage
                     ZCSE2 (score 1.9e-106); HHPRED: 5A21, Structure of
                     bacteriophage SPP1 head-to-tail interface without DNA and
                     tape measure protein (score: 0.42; probability 94.31)"
                     /translation="MAYNIIVEDGTIVPGANSYVNTQEIDEFITNEGIILEPGVDPYYQ
                     ATKAAIKLDTQYNWIGFKVSKTQPMAWPRTGLGCCNIDIAENVIPREVKLAQLYLLADK
                     LTAASEEGVRGDQALRRKKVGNLEIEYFDSKSGVTGASSDWITDTRALLKHLVGAMLRT
                     RRV*"
     RBS             1576..1580
                     /locus_tag="S144_13"
     gene            1576..2086
                     /locus_tag="S144_13"
     CDS             1586..2086
                     /locus_tag="S144_13"
                     /product="putative head-to-tail connector complex 2"
                     /colour="135 206 250"
                     /note="HMMER: uncharacterized protein Salmonella phage
                     ZCSE2 (score 5.4e-106); BLASTp: neck protein Vibrio phage
                     (score 54.7)"
                     /translation="MFRIRLERRDKQKFEFTYRAFKSFNGQGVTVGVHPDKNRRSDPKD
                     GIGNAELAMVHEYGLNNVPERSFLRSAVGGRGKGRREINRAFKEGVPAVLRGDMTAEQL
                     NDQIGQMLVEAVRARMRENIPPPLKPETERKKTGPGTLRESMELYESIGYKVGRNWRLV
                     NNA*"
     RBS             2064..2068
                     /locus_tag="S144_14"
     gene            2064..2456
                     /locus_tag="S144_14"
     CDS             2079..2456
                     /locus_tag="S144_14"
                     /product="putative head-to-tail connector complex 3"
                     /colour="135 206 250"
                     /note="HMMER: uncharacterized protein Salmonella phage
                     ZCSE2 (score 3.8e-82); HHPRED: RCSB 5A21, Structure of
                     bacteriophage SPP1 head-to-tail interface without DNA and
                     tape measure protein (score: 0.000012; probability 97.73)"
                     /translation="MLKITSLLKDKLFVTKTDVLLRNDTRKPNGDFEDEYEPKVYLCNI
                     QPGAATNQPNLLTKDDGEHEFPRIAVYSNQELKLGDFVIYESQPYRVFRIDPWSRHGHY
                     YVTAVLHIGPQGARATAFTVT*"
     RBS             2415..2417
                     /locus_tag="S144_15"
     gene            2415..2907
                     /locus_tag="S144_15"
     CDS             2431..2907
                     /locus_tag="S144_15"
                     /product="putative head-to-tail connector complex 4"
                     /colour="135 206 250"
                     /note="HMMER: uncharacterized protein Salmonella phage
                     ZCSE2 (score 2.7e-101); HHPRED: RCSB 5A21, Structure of
                     bacteriophage SPP1 head-to-tail interface without DNA and
                     tape measure protein (score: 1.7; probability 92.13)"
                     /translation="VRQLLQLPDGSCIVGEESGTVDGQPYIYLKPGDADDFGPARTYQD
                     DQGMETVVQPMVIDVKVTAVGKNSDAIMRKLRVALGSSPAKQFNRLRHFAITKMSPLKN
                     VGGAIGAGYAQKTLLTLEITYVHKVIINQPYIYKVDITCVDDNGGKATGTVEVP*"
     regulatory      2793..2822
                     /regulatory_class="promoter"
                     /note="predicted by PhagePromoter; Salmonella"
                     /colour="139 58 58"
     RBS             2896..2900
                     /locus_tag="S144_16"
     gene            2896..3527
                     /locus_tag="S144_16"
     CDS             2907..3527
                     /locus_tag="S144_16"
                     /product="putative tail protein 1"
                     /colour="0 254 255"
                     /note="HHMMER: uncharacterized protein Salmonella phage
                     ZCSE2 (score 1.5e-128); HMMER: uncharacterized protein
                     Cronobacter phage vB_CsaP_GAP52 (score 2.0e-22; BLASTp:
                     putative tail fiber protein Salmonella phage SE4 (E-value
                     3e-110)"
                     /translation="MATAIDPDLQAQLDKLTVAVQLIHDFGMSDDPSIPNPEGGVIRTL
                     EGINEAINEAIPNFEDANQAAIEARAARDAAQLAQQKAEDAAASASNSSTSALYAFGNV
                     ASAPTVTIPASSKTVVNVTLNAVTTQINIGAVTDPATIARQITIALKQGTGSNKATWDS
                     RIKWANNRKPVLSFLVGYEDFVTLITRDSGNTWTGFFNGGWVG*"
     CDS             3542..6484
                     /locus_tag="S144_17"
                     /product="putative tail protein 2"
                     /colour="0 254 255"
                     /note="Canonical phages: gene=putative tail protein of
                     phage Phi92 (gp141, score=0); HMMER: tail protein I
                     Salmonella phage ZCSE2 (score 0); HMMER: putative
                     structural protein Erwinia phage phiEa116 (score 1.0e-308);
                     HHPRED: 4L6X_A glycoside hydrolase family 48
                     Caldicellulosirupto bescii (E-value 0.076)"
                     /translation="MKNADHRANVESIIEGHHHFLERNTGRTDDATKQHYVFNPEGIVS
                     NNRHFIAHTMMEYQPNGDAPSESQSLLILGEVHAYLATKEQRYLDKAIEYFDAYVKYYY
                     EGDPIPDTPRRWIANWLCNGKEPVLANFPINDSQPTQGGYKNVPIRFVNGKAMVPQGSP
                     FWGEYMDVATWAHRGHMAWPAINGGVRAIQDTVDWDDIYDNYRITTMPANPADQLAWID
                     WPRYLGKPSYTVDWSSPEPPLQLIEYIVAWTGDRIGVLPGKNDELWGGEILESGLPDSR
                     KGEIQLRDHTVNGVYLLNYSVKLPVDKGGYLLKRNEVWHNRPINVPLHGELQRGNAADA
                     ELWFCDCCYMLWRITNEQKYYNAWQAVLFTLEEYLDIDRQDQFFRQDPSASSPFTDGIS
                     YDWSYPEEAQALYSRDANGYIDLRQNEIAQSSLEQQAVWFKVKPSAKIRTETGGLDDAG
                     GNISVKVEMYMNREKVDVDANIYRFVAQLPPLAATPTNYDIPLSDFVAGQKGDGSEYIL
                     ADIRAAVDYGNTVVRQVYRTDILDNRRGNTIQFTIPDGSSGGIIGFWLLESSRSPLTGL
                     TYTSTGPLLLKATDDQGWNWERPLPAAGGWTSITIKNSDFTLASYQENPGTPGKDHPTW
                     TDIPQFSLVLPDGVETSTMLSYYCVNDVPPRYDWDIGYTIKYRLTFSAEHPYLVKLGDC
                     TVIDYEPDNLAYVPGLVPFSNIYNTESQQFDGWHGMPYPGYQYPFIFTHDDTAVGAKRM
                     ENMTNFLYDSQQWYFKRFGQLGPGASAYIWNRWDNFKYGVADTFTMYHWGNGSAWSGYQ
                     PRAYFSAARAVYEMKNRGKTPPAKLVKYVENWTTWLLDFMERSGGVSPTNFPQEGVAMP
                     DPTDFTGHMCGLWLAGASMDALCGSSVKGVERLMDLLVNELEDHYDITGVPGHIMDGGW
                     SPALRLSTGSGPESNAMYFGFYSGEILRGLSLYLLYKNKGVGADIYDLGK*"
     gene            3542..6484
                     /locus_tag="S144_17"
     regulatory      6491..6519
                     /regulatory_class="promoter"
                     /note="predicted by PhagePromoter; Salmonella"
                     /colour="139 58 58"
     RBS             6541..6544
                     /locus_tag="S144_18"
     gene            6541..7195
                     /locus_tag="S144_18"
     CDS             6554..7195
                     /locus_tag="S144_18"
                     /colour="0 254 255"
                     /note="SMART and Pfam:Bacterial Ig-like domain 2 domain
                     (SM00635 and PF02368); Canonical phages: gene=putative tail
                     protein of phage Vi01 (gp06, score=2.1219e-7); HMMER:
                     uncharacterized protein Salmonella phage ZCSE2 (score
                     4.3e-123); HHPRED: 4UID_A surface layer protein, sugar
                     binding protein Geobacillus stearothermophilus  (E-value
                     0.6)"
                     /product="putative tail protein 3"
                     /translation="MMANRTTANRPIEDADLRQEEVTQFPPAKPTKLDENGKFIPTPVT
                     GITVTPDTASLLVGEFKTLTGTIAPADADDVTVLWSSDDETIATVDGSGRVQGIKVGSA
                     TITAKSKLDPTKTDTAAITVTTPPVAVTGVTVAPKTATLSLAGTKTQQLTPTIAPANAT
                     NKAVTYTSSDATVASVNSSGLVTGLKEGTATITVKTTDGDKTDTCAVTVTA*"
     RBS             7197..7201
                     /locus_tag="S144_19"
     gene            7197..9082
                     /locus_tag="S144_19"
     CDS             7208..9082
                     /locus_tag="S144_19"
                     /colour="0 254 255"
                     /note="InterPro: IPR008964 Invasin/intimin_cell_adhesion,
                     IPR003343 Big_2 domains; SMART and Pfam: 7 Bacterial
                     Ig-like domain 2 domain (SM00635); Canonical phages:
                     gene=putative tail protein of phage Phi92 (gp152,
                     score=0.0000030121); HMMER: uncharacterized protein
                     Salmonella phage ZCSE2 (score 0); HHPRED: SFTX_A surface
                     layer protein Geobacillus stearothermophilus (E-value
                     3e-8)"
                     /product="putative tail protein 4"
                     /translation="MSLPLNEVVDVQFSKSNGGKGFTPEVKLKGIWASKYLYEMLSNDS
                     RVLIGVMYDPADATNKGMTWKSSKPLVVTVDAEGYVTPVSAGEAFVTGTSDDGGFTIVI
                     RFIITKAPVPVTDVTVTPTSLSLEVGATGQLSFTYLPADADDLNFSWQTDNPAIATVDT
                     NGKVTAVAPGSTVVTLFYSASVYDTCAVTVIPPTVHVTSVQFDTQEPLNVNIGNTEETE
                     ITVLPANATDKSVTYKSSDTAIATVDADGNVTGVAAGNATITVTTTDGAKTDTLAVVVK
                     VPVVPVTGVTIDEGSTASMTVGDTLQLHATVTPANATNKNVSWQSSAPSVATVSSAGLV
                     TAVAGGSANVTVTTEDGSFTATIGISVGVPVVHPTGVTIDQGDAADVVKGTTLQLTATV
                     APADATNKAVTWSSATPANATVDSNGLVTGIAFGTSVITVTTVDGGKTDTITITVPSPA
                     SLTTDSFPSNLLVGNKVQLTYTTNPPNSPLTDIAYSSSDETIATVDSTGLVTMLAEGSA
                     TINMSAKSYGEAVSDGSGMYPVTLSVHTDSLPSLAVGATQSLVVSTTPAWALTDPASTV
                     EYTTTDATVATVDTTGLITGVASGGCSIGATVKNGLVEASDSSYQSVD*"
     regulatory      complement(7256..7280)
                     /regulatory_class="terminator"
                     /colour="0 0 0"
     regulatory      9109..9137
                     /regulatory_class="promoter"
                     /note="predicted by PhagePromoter; Salmonella; Cronobacter"
                     /colour="139 58 58"
     RBS             9158..9162
                     /locus_tag="S144_20"
     gene            9158..10309
                     /locus_tag="S144_20"
     CDS             9170..10309
                     /locus_tag="S144_20"
                     /product="putative sheath protein"
                     /colour="0 254 255"
                     /note="InterPro: 2 domains DUF3383 (IPR021808, score
                     1.2e-78); HMMER: uncharacterized protein Salmonella phage
                     ZCSE2 (score 8.8e-260); HHPRED: 6GKW Crystal structure of
                     the R-type bacteriocin sheath protein CD1363 from
                     Clostridium difficile in the pre-assembled state (E-value
                     3.4e-23; probability 99.88%)"
                     /translation="MPLNVNQIVNVQLNNTPTGISKGDFGKLALLTQDPGTAFPDGDNG
                     HYVEISQISEANAYWGTGSVVIEALKVFFAQSPRPKSVVIGSWDPDGTLEDALNSFNDA
                     YPNWYVVRPLPPTAQLTADELTALAGAVAAYDKKRMSYTTLNAADIENSDTNKIKILAG
                     KGYDNMWLQYDKNNQKYADISAMARALSVNFSGNRTTITMKFKQEPGITPNNTLTLTEA
                     NKCKALGINWYTYYSTFAMLAEGTVLGTSNPPRFWDEVHGLDWFCNAVQTYVFNALATS
                     PTKVPQTNKGHERLTGAAAVACQQAVDNGLVAPGIWYGDEFGTLSYGDRLETGFYIYIP
                     DVDDQPLEEREKREAVVMQIAIKLAGAIHSSDILINFTR*"
     RBS             10309..10313
                     /locus_tag="S144_21"
     gene            10309..10751
                     /locus_tag="S144_21"
     CDS             10320..10751
                     /locus_tag="S144_21"
                     /product="putative tube protein"
                     /colour="0 254 255"
                     /note="HMMER: uncharacterized protein Salmonella phage
                     ZCSE2 (score 3.1e-95); HHPRED: 6GKX Crystal
                     structure of the R-type bacteriocin tube protein CD1364
                     from Clostridium difficile in the pre-assembled state
                     (E-value 0.034; probability 96.05%)"
                     /translation="MMIIDSSECVLSLNGVQLSDWADGADVIDVQWVDPASTYLAGADG
                     NGIQIMNPSKAIKLTVKVKQSGPDAKWLNDQYNLQRNNIRGFVPFVLQAKDLLNQDLAW
                     GKKGYFTDGSPWTRGNGHNPTTFAIVFHNGGMTLTEGFDA*"
     RBS             10756..10759
                     /locus_tag="S144_22"
     gene            10756..11196
                     /locus_tag="S144_22"
     CDS             10768..11196
                     /locus_tag="S144_22"
                     /product="putative tail assembly chaperone protein 1"
                     /colour="0 254 255"
                     /note="InterPro and Pfam: putative phage tail assembly
                     chaperone proteins (IPR020351 and PF10876 Phage_TAC_9﻿);BLASTP:
                     Phage_TAC_9, pfam10876, phage tail assembly chaperone protein TAC (e-
                     value 7.24e-35); HMMER: uncharacterized protein Salmonella phage
                     ZCSE2
                     (score 4.3e-89)"
                     /translation="MMTEPKSFDIDGVTYNMNLANALPAWAVLKKAGKLFKGIGNADIV
                     GKDNKVDGKKAMLVILDAVLDNAGSDEVTAIEDLIFKNTVVVVNGTPRKLGDVKDQHFN
                     QYRSHILPILKEGLLFQFADFFKGNGLSGIAGLAMPSTK*"
     regulatory      10788..10814
                     /regulatory_class="promoter"
                     /note="predicted by PhagePromoter; Salmonella; Cronobacter"
                     /colour="139 58 58"
     RBS             11352..11355
                     /locus_tag="S144_23"
     gene            11352..13023
                     /locus_tag="S144_23"
     CDS             11362..13023
                     /locus_tag="S144_23"
                     /product="putative tape measure protein"
                     /colour="0 254 255"
                     /note="TIGRFAM: tape measure domain (IPR013491, score
                     0.0000017); Phobius and TMHMM: three transmembrane domains,
                     N out C in; BLASTP: putative tail measure protein Salmonella phages ZCSE2, SE4, LSE7621, 8-19, SE13, UPF_BP2, PA13076 (e-value 0.0);
                     HMMER: uncharacterized protein Salmonella phage
                     ZCSE2 (score 0); phage tape measure protein in Roseibium
                     sp. TrichSKD4 (score 9.09275e-14)"
                     /translation="MATIIDSFLVSLESKADSSGFDLFDQLSRRFVITLGDVINLAERA
                     ASALGKMFAPALEADVIGAKIRGFGYDVESTWKTLMDMSLQMGTPFQEALDGFTKLKAY
                     GVDPLNGSLQMLKTITAATGGDLARTIIAYGQATAMGSLQGQEKNQFINAGVDIWGALS
                     RYLDKPLGELQDMMRKKQITSDILTSALKKEAERLKPIAEQVANTLKAQLTNLSTIWYA
                     ARAKFSQTRIWSEATKGAISLVKTLTSVLNDATLTAAFKKFDDLVFGLIENVKRLVYVV
                     GDNFPLMVAITTFALMQLIPVLARVGNAFMALAAKILMNPLTWLILGIAAIISLLADLD
                     DALAGRETMVNWSKEAVQAWSLVKQYVLIIADAILAIFDGRAWDKLTGWWDNLMVKIKK
                     GIEDVKLWITEAIAQLPGGQYLLNMFSKMPNMNNPQAIADGYGTGPLPPQQPKPQGGGF
                     SFSDLLSWSTRNFNPITGELTPGGQAMRAAMNSASQSANNSGAPTVIHQDNSVKVDATI
                     TGVENPQQVGKEVADQTKLAHQNASSKSNSQTAVKQ*"
     RBS             13011..13013
                     /locus_tag="S144_24"
     gene            13011..13916
                     /locus_tag="S144_24"
     CDS             13020..13916
                     /locus_tag="S144_24"
                     /product="tail morphogenesis"
                     /colour="0 254 255"
                     /note="HMMER: uncharacterized protein Salmonella phage
                     ZCSE2 (score 4.0e-190)"
                     /translation="MTDIFTGIVDSATQLANDARNTLMGDGTATLRFRNCGGIKMDAVT
                     NEEHSSELEIADNELESGAKASDHAAIQPKVITVTGVVVGYLDTSIQEDTISDITGLRT
                     LDFLDDIELPKVVSTVLESTRDLAVNKLASFIDWGGLDATISSSLVPWLPDFSIAEQLK
                     PSDNLRIESVYRKLLDFQKNVIYCDVDTGIFKYTNMLLKSVRVVQEKDGSATFTLTFRE
                     ILEVPIVVTNAVAAKSTGRPANTGSKKSGRAQAQGDATTKKDINTTTSISDKKANDNRG
                     FNVTLGDIFGVNLRGLF*"
     RBS             13903..13907
                     /locus_tag="S144_25"
     gene            13903..14308
                     /locus_tag="S144_25"
     CDS             13916..14308
                     /locus_tag="S144_25"
                     /product="tail morphogenesis"
                     /colour="0 254 255"
                     /note="HMMER: uncharacterized protein Salmonella phage BP63
                     (score 9.0e-72)"
                     /translation="MIMTTTHFLDIIGNDGSGIYDLEPTSAGRQSISIQIAGYTYQVDL
                     RFNTIGQLWQATVTDVSSNNVLCSSYALQYGRVAFGGWDTRIALIVSDKSSSRIGPMTA
                     DDMGGRCSVFIVDKTAYPSVWPSVKA*"
     RBS             14237..14241
                     /locus_tag="S144_26"
     gene            14237..15200
                     /locus_tag="S144_26"
     CDS             14250..15200
                     /locus_tag="S144_26"
                     /product="putative baseplate protein 1"
                     /colour="0 0 255"
                     /note="Canonical phages: hub in phage phi92 (gp137, score
                     2.23529e-18); HMMER: uncharacterized protein Salmonella
                     phage ZCSE2 (score 0); HHPRED: 1WRU Structure of central
                     hub elucidated by X-ray analysis of gene product 44;
                     baseplate component of bacteriophage Mu (E-value 1.2e-22)"
                     /translation="VSSSSTKQPTRQFGRALKLEVSNGKEGIIISNLRVTFDIQKGNAK
                     HPNKATITVFNLTESNRYKLASGEWDYVRLSVGYGLTDVVYRQIFEGDITRTNDQRNGM
                     DIQTVLECADALKSYTNGFMSATLTKGSTHDDLVDMCLASMPKVDEGFICLDNNIKPFM
                     RARTMFGQTHQVLDQIAGANNATWSIQDNKLNIIPNNGYTDAEVIVLSVSSGMVGAPRG
                     TDKGLEVTCNLNPTLSVGGLVQVNSMFTQYDGQYKIDTVRFRGDNKPKGPWLADLTLLG
                     GDFAKKVRRLKKPRKKSEIQYDYVTEPGVNNTYGR*"
     regulatory      14994..15022
                     /regulatory_class="promoter"
                     /note="predicted by PhagePromoter; Salmonella; Cronobacter"
                     /colour="139 58 58"
     RBS             15173..15177
                     /locus_tag="S144_27"
     gene            15173..15834
                     /locus_tag="S144_27"
     CDS             15190..15834
                     /locus_tag="S144_27"
                     /product="putative puncturing protein"
                     /colour="0 0 255"
                     /note="Pfam: phage protein Gp138 N-ter domain (PF18352);
                     Canonical phages: central spike in phage phi92 (gp138,
                     score 0.000027611); HMMER: Baseplate assembly protein V
                     Salmonella phage ZCSE2 (score 8.8e-144); HHPRED: 4RU3
                     Crystal structure of the cell puncturing protein Orf41 from
                     Pseudomonas phage SN (E-value 8.4e-32; probability 100%)"
                     /translation="MAVNDFKTATLDEALEAALFAAAIGKRHCLPGRVMSFDKDTQTIT
                     AEPMISAERPDGSMLRLPPIADAPLFQLGGGLFVITVEPKENDPCLLLVADRCIDNWYE
                     TAENNVPGDFRQNDLSDCFVLVGFRPRPMKITNWMEGITIRKVDGSHYININNSGKVSV
                     KATELDLTSTPTLTAPNTSATFKEATIGGIKFSTHKHKENGDGGGITDGPQ*"
     RBS             15834..15837
                     /locus_tag="S144_28"
     gene            15834..16214
                     /locus_tag="S144_28"
     CDS             15843..16214
                     /locus_tag="S144_28"
                     /product="putative baseplate protein 2"
                     /colour="0 0 255"
                     /note="HMMER: Uncharacterized protein Salmonella phage
                     ZCSE2 (score 4.7e-80); HHPRED: 5IW9 baseplate wedge protein
                     gp25 bacteriophage T4 (E-value 7.1e-16, probability
                     99.55%)"
                     /translation="MRTRRLDSNWDWNFGRGRLDYAEESESIEQRIKQILQCYTADWVH
                     DLEYGIDWFGLMDKPVQWAELEAEIKTAILSEYGVVSIDSFTLNFDPDSRHATYTVEVN
                     DIYHNPISVNRSVNLATAR*"
     RBS             16208..16212
                     /locus_tag="S144_29"
     gene            16208..17381
                     /locus_tag="S144_29"
     CDS             16218..17381
                     /locus_tag="S144_29"
                     /product="putative baseplate protein 3"
                     /colour="0 0 255"
                     /note="InterPro: Baseplate protein J-like (IPR006949, score
                     4.34481e-12); Canonicals: conserved protein in Felix01
                     (gp136, score 4.34481e-12); HMMER: Baseplate_J
                     domain-containing protein in Salmonella phage ZCSE2 (score
                     3.3e-249); ; HHPRED: 5HX2_D baseplate wedge protein gp7
                     bacteriophage T4 (E-value 5e-30; probability 100%)"
                     /translation="MGSVTQTGYTPVMLDDWISRFETLFRRVYGADIDLSAKSADGQMV
                     GILAQIFADQDEQVAILFSMLDPNQASGVYVDQFLAYLKLSRKSEQVTLLTKVKIEGSK
                     NLIVRVPYIVADAAGNEYQLNSTVALDDTGVVETSFSSTKTGRFVVLANDVLTPKTILP
                     GVTKVTNLQVSSGGASTELDSEAVDRAYDSYGITSQNTVDGIVAEIRQMPDVIAAAGYE
                     NDEDTTDPLTGLPAKSMQIVVDGGTPAKIADCIFRRKSTGCKQIGTQSYNVTDKTGKPR
                     TMKWSQPTYVNMYASIVVARKELFTDVSEDLIKNAILSKVFNIGEEVSTYELGQLVQGA
                     NPNFYIQSFFVGTTANPTSGTIQKITALQRAIFSADRITIAVVNADG*"
     RBS             17360..17362
                     /locus_tag="S144_30"
     gene            17360..18027
                     /locus_tag="S144_30"
     CDS             17374..18027
                     /locus_tag="S144_30"
                     /product="putative baseplate protein 4"
                     /colour="0 0 255"
                     /note="Pfam and InterPro: DUF2612 (PF11041 and IPR021283,
                     score 2.5e-42); HMMER: Uncharacterized protein in
                     Salmonella phage ZCSE2 (score 1.2e-142); HHPRED: 5HX2_D
                     baseplate wedge protein gp7 bacteriophage T4 (E-value 0.18;
                     probability 95.4)"
                     /translation="MANYKQLLIQQYADKPKALATIQGFDDAIQPIWDGAQQVVDSLNI
                     DKAFGKGLDNVAARVGASRVLKKGVDRKFFGFTNKIPDVLGFGGSSGRKGGPFYRYGAS
                     LFDPVVLDDVDLRTYIKMKIWKNFQEGTMPYLIDFLIEFFGVNNFVVTDNEDMSLTLEI
                     YGTLTPLKQVLIQNYDILPRPMGVKINLNTSVDATDALYRYATVNLPAQVNVYG*"
     RBS             18008..18011
                     /locus_tag="S144_31"
     gene            18008..19369
                     /locus_tag="S144_31"
     CDS             18020..19369
                     /locus_tag="S144_31"
                     /product="putative tail fiber protein"
                     /colour="0 254 255"
                     /note="Canonical phages: tail fiber Mu phage (gp49, score
                     0.0000367205); HMMER: Tail fiber protein in Salmonella
                     phage ZCSE2 (score 2.0e-302); HHPRED: 5YVQ_A gene product J
                     bacteriophage Mu (E-value 2.1e-8, probability 98.13%)"
                     /translation="MMADVQTRPDNDIFASAAGTGELLPFGDLARGWGATLGYSDGIPP
                     MEWFNFIGNRTDKGIHYILQQGVDVWVATETYPVGALVKVQASNMLYRCLVQNINMAPA
                     NNPTQWRPVLDLTAATAAARQVGKNSGNLIQVGAFGLGGNAEVVTNASSITNDGLYQLT
                     PTGVGGPESGVACELVHIQIDANNATQWAKPANKRILYLRDKINGTWNSWEGQYGPSNK
                     PSAADLNIDQDFIPMDGSDSIRGNLGTVGWVHIARNTSDLFRAANSSGVAVHEVSGNVA
                     GGTAVTEYMTSVSVSANSNLITAARWGSVPMTHIQHILVSGGATQINLAVSRAGGIADR
                     RIAALSVDGANNRVTTLNSFTLCENGTRVYSPNNPQPVDLSSVVNSVRWGSEVTNPRTG
                     GESFVLRVPSGHAATGFDIHSKSGREDEFRNVFSRPLQILVNGSWFTVGQI*"
     RBS             19357..19360
                     /locus_tag="S144_32"
     gene            19357..19911
                     /locus_tag="S144_32"
     CDS             19369..19911
                     /locus_tag="S144_32"
                     /product="putative tail fiber chaperone protein 1"
                     /colour="0 254 255"
                     /note="Canonical phages: chaperone tail spike/fiber in
                     Phi92 (gp148, score 2.40186e-16); Pfam: Caudovirales tail
                     fibre assembly protein, lambda gpK (PF02413, score
                     2.3e-14); HMMER: Uncharacterized protein in Salmonella
                     phage ZCSE2 (score 3.6e-118); HHPRED: 5YVQ_A gene product J
                     bacteriophage Mu (E-value 1.3e-43, probability 100%)"
                     /translation="MKIAKTFGPFTPRLPASESEEHMANTLGVAYLGAPDGRCWYDVIP
                     ELETECKGMHFVTVNDDKAVTAVSADASTLFPSGCYVMAVTGAPDAMVQRVGTWLFNGK
                     GFELDPSVGIEQARRRKASALEEATLQVSILRDAVDSGKATDNEKRLFELWRDYRIAVN
                     RLDINEGTVMKLPAKPE*"
     RBS             19905..19908
                     /locus_tag="S144_33"
     gene            19905..20423
                     /locus_tag="S144_33"
     CDS             19914..20423
                     /locus_tag="S144_33"
                     /product="putative tail fiber chaperone protein 2"
                     /colour="0 254 255"
                     /note="Canonical phages: chaperone tail spike/fiber in
                     Phi92 (gp148, score 3.33203e-33); Pfam: Caudovirales tail
                     fibre assembly protein, lambda gpK (PF02413, score
                     2.3e-14); HMMER: Uncharacterized protein in Salmonella
                     phage ZCSE2 (score 5.1e-112); HHPRED: 5YVQ_A gene product J
                     bacteriophage Mu (E-value 4.5e-38, probability 100%)"
                     /translation="MELAQFNNFTEYRPQRTAVNLAKFKAGCTFIRDVGGNDWYEVVRL
                     IARQYKDAWFITVDEYNVVVAATKLPGQMFPVNASVYVVDEIPDVKNFSEVCHQWLYFN
                     SKFMLHADKLKEDASYKLKSELAWVGDEIDKEEDPTRRVLLSKYRAALTVLDMSAAPHI
                     DWPERP*"
     regulatory      20432..20464
                     /regulatory_class="terminator"
                     /colour="0 0 0"
     RBS             20514..20517
                     /locus_tag="S144_34"
     gene            20514..20788
                     /locus_tag="S144_34"
     CDS             20525..20788
                     /locus_tag="S144_34"
                     /product="putative holin"
                     /colour="255 200 200"
                     /note="TMHMM: Transmembrane protein - N in C in; Phobius:
                     two transmembrane domains; BLASTP: holin from Ursidibacter arcticus (e-value 0.069); HMMER: Uncharacterized protein in Salmonella phage ZCSE2 (score 3.0e-52)"
                     /translation="MHDLFERWCYTIGQFIAWLTITVSTLSLSDWGTIIGIISSLIMLI
                     VVTYNQTRRTKIMSDYYRRKKPVEDEVASEEEVLRESKINSD*"
     RBS             20753..20757
                     /locus_tag="S144_35"
     gene            20753..21308
                     /locus_tag="S144_35"
     CDS             20763..21308
                     /locus_tag="S144_35"
                     /product="putative endolysin"
                     /colour="255 200 200"
                     /note="Pfam: Phage lysozyme (PF00959); InterPro:
                     O-Glycoside hydrolase, family 24 (IPR002196, 2.21136e-45);
                     HMMER: lysin in Salmonella phage ZCSE2 (score 1.8e-108),
                     SAR-endolysin in Escherichia phage P1 (score 5.3e-40)"
                     /translation="VSLKSTATKGGCSVLAIIGLVLSMTSTHVRTNQEGLEIIGNAEGC
                     MRNPYVCPTGYLTVGIGSRIYEDEPAVRKAGLTDQEIADRWVKNIQEAETCVNNWFHGK
                     EMNDNQFSAMTSMVFNHGCTKLRRNKDGSPTRIYTAARYQNWTEMCNRITDWDMGGKYR
                     GLTIRKQKEKALCLKPVQ*"
     RBS             21274..21277
                     /locus_tag="S144_36"
     gene            21274..21616
                     /locus_tag="S144_36"
     CDS             21287..21616
                     /locus_tag="S144_36"
                     /product="putative IM-spanin"
                     /colour="255 200 200"
                     /note="Pfam: DUF2570 (PF10828); Phobius and TMHMM:
                     transmembrane protein at the N-terminal and coiled-coil domain- N out C in; InterPro: coil and SignalP-TM (IPR022538, 2.21136e-45); HMMER: uncharacterized
                     protein in Salmonella phage ZCSE2 (score 9.4e-64)"
                     /translation="MSKTGAVIITLFGIAIVLLCLWVKSLKQDIQIKDDTIEQITKDNK
                     ELSTANTELRGQIAVERSASADMALKNKELEDKLKERKPKYDAATKNDACANTNAPDGV
                     IDLMQ*"
     RBS             21530..21533
                     /locus_tag="S144_37"
     gene            21530..21821
                     /locus_tag="S144_37"
     CDS             21543..21821
                     /locus_tag="S144_37"
                     /product="putative OM-spanin"
                     /colour="255 200 200"
                     /note="InterPro: SignalP-noTM; Galxy CPT_LipoRy: ORF.0.690_0.708032940254.lipobox; HMMER: uncharacterized protein in Salmonella phage LSE7621 (score 9.3e-25)"
                     /translation="MTQLQRMMLVPILMLLTVLSTSCSNKPVVIYKDRIVKQYPPQAYL
                     VTCKKPVLQGKTWKDIGQLAIDRGVALEDCTYKIDKIIEWSNGKGPE*"
     regulatory      complement(21806..21827)
                     /regulatory_class="terminator"
                     /colour="0 0 0"
     regulatory      21809..21835
                     /regulatory_class="terminator"
                     /colour="0 0 0"
     CDS             complement(21834..22058)
                     /locus_tag="S144_38"
                     /product="DksA C4-type domain-containing protein"
                     /colour="255 0 0"
                     /note="Pfam and InterPro: Prokaryotic dksA/traR C4-type
                     zinc finger (PF01258 and IPR000962, score 7.3e-7); HMMER:
                     DksA C4-type domain-containing protein in Salmonella phage
                     ZCSE2 (score 2.3e-44)"
                     /translation="MIETTRTSDVNDMASDAEQIARDAAIASRVQYKGVSPIDCYQCGE
                     PIEPKRRELIAGTVLCSHCANFNERKAKR*"
     gene            complement(21834..22058)
                     /locus_tag="S144_38"
     CDS             complement(22055..22330)
                     /locus_tag="S144_39"
                     /product="conserved hypothetical protein"
                     /colour="170 170 170"
                     /note="HMMER: Uncharacterized protein in Salmonella phage
                     ZCSE2 (score 9.4e-58)"
                     /translation="MSNIGLEYPVDETLKARAKEILDASECKTGLDWFMRIFQEEPEDV
                     AKKLYKSGINGYDITALCFEIRGEDDAWTQKLCDELETIYCEEECK*"
     gene            complement(22055..22341)
                     /locus_tag="S144_39"
     RBS             complement(22338..22341)
                     /locus_tag="S144_39"
     CDS             complement(22342..24312)
                     /locus_tag="S144_40"
                     /product="DNA polymerase, alpha subunit"
                     /colour="255 0 0"
                     /note="Pfam: 3'-5' exonuclease (PF01612) and DNA polymerase
                     family A (PF00476); Canonical phages: DNA polymerase, alpha
                     subunit in SPO1 (gp31, score 3.15031e-18); HMMER: DNA
                     polymerase I in Salmonella phage  ZCSE2 (score 0)"
                     /translation="MSFLFDGFEGVKNVKPINRPIPHVRDTGWRPRAHYPDLSSAKLIG
                     IDCETWDPGMDTNGSGWARREGHIVGVSVATDNGFKAYYPIRHELGAEDNLPVEQVFGW
                     LRRELSRPEQTKVGANITYDLGWLSAEGVEVKGLCMDVQYAEALLDPGARVALEGLGRK
                     YVGEGKDSAEMYEWIAEAYGCKPTGEARKYIYKTPPRLVGYYAESDADLPIHIMKAQWP
                     LLQRWALTDVFYMECKLIPLMLKMRFAGVRVDLDAAKVADDRLSEEIKKMHKQIRDQLG
                     FNVNVNSGSDLALAFDHLGLEYGRTKAGNPSFTADFLAGLHHPFAELISEIKSYEKIQS
                     TFIRGYILGMNTNGFLHGQFHQMRGDDGGTVSGRFSSSDPNLQNIPSRHKVLGPLVRSC
                     FVPDLGHRWASADYAQIEYRFMAHFAVGPGADELRAIFAANPEADYHAVMVDIIKEASG
                     HIIERKPAKTINFGLLYGMMLKALARKLAMTPEEAEPILAAYHQGAPFIGATMKHYEEL
                     CYSQGYVETIMGRKTWFDLWVPEWGGQGFTPLPKDEALATYNRGNIKLANTHKAINRVL
                     QGSSADQMKAGMLKGYEDGYFDEIGVPRLTVHDELNFSIPNTKSAEAGFKDFVKVMETV
                     LPLRVPVLTDAQIGMNWDEAH*"
     gene            complement(23817..24308)
                     /locus_tag="S144_40"
     CDS             complement(23817..24308)
                     /locus_tag="S144_40"
                     /product="hypothetical protein"
                     /colour="170 170 170"
                     /translation="VFFLMDLKGSRMLNLSTVLFRMSGILDGGRARITRICLLRSLSVLTVKHGTQGWTQMVLVGPGGKVISLELVSPLTTDSKLTTQYDTSSEQRITYQLSKYLVGYDGNFRDLSRLKSVLTSHMTWAGFLQKAWKSKDCAWMFNMQKLFSIQVRVWRWKDLEENM"
     gene            complement(22342..24324)
                     /locus_tag="S144_41"
     CDS             complement(24309..25307)
                     /locus_tag="S144_42"
                     /product="putative DNA polymerase, beta subunit"
                     /colour="255 0 0"
                     /note="Pfam: 3'-5' exonuclease (PF01612) and DNA polymerase
                     family A (PF00476); Canonical phages: UniRef90: putative
                     DNA polymerase beta subunit in Pseudomonas phage POR1
                     (score 0.0000100822); HMMER: uncharacterized protein in
                     Salmonella phage ZCSE2 (score 6.1e-221)"
                     /translation="MGKFNYDTKALQKIVERVRPVKYTDSGLMGKLWVDKEVMHSFYKN
                     VLLRVPSPGFPDIQVDAESFRKAVNAARTKEITFNITAGGNLTVTAGVLKTRMQCLSEV
                     LPPVTSVNTWYSAHGELLPVLSALAKWVPSEAPQVWATSLLLRDGYAYATNGKYMIREK
                     LNVDFEFECAISKPMLDALVKLKMEPTSVGYTRGQMFFGFEDNVQMDSPVLAATWPDIS
                     KFFSMEMNMEDITPEFLEVMDQLTGYDEGQAILQVISESKAKANLPDDVIPKMTVDINF
                     ESTKFTKPFNCVISQVSKLAKGMQRIGLGSQALKMENDTRTVVLAYVRAGQ*"
     gene            complement(24309..25324)
                     /locus_tag="S144_42"
     RBS             complement(24321..24324)
                     /locus_tag="S144_41"
     regulatory      complement(25312..25333)
                     /regulatory_class="terminator"
                     /colour="0 0 0"
     RBS             complement(25321..25324)
                     /locus_tag="S144_42"
     CDS             complement(25340..26224)
                     /locus_tag="S144_43"
                     /product="thymidylate synthase"
                     /colour="178 58 238"
                     /note="InterPro: Thymidylate synthase/dCMP hydroxymethylase
                     domain (IPR023451 score 8.51e-71); Canonical phages:
                     thymidylate synthase in phage Felix01 (score 6.46868e-26);
                     HMMER: uncharacterized protein in Salmonella phage ZCSE2
                     (score 6.1e-221)"
                     /translation="MKTYQTVDALYDDLISTILNKGEQSGDRTGTGTRRLFGTAFKLAF
                     KDNKLMVPIFKPVNIKAVGAELYCFINGITNVDTLKMLGCNWWEANLQDANKRWGTPDN
                     RDLGPVYGAQWVKEYWKNGELTDQLQELVHTLKTNPTDRRMYVTAWNPQEMPSMALPPC
                     YHGFQCFVNGANELELMFHMRSADVILGLPHDILLHQLLQIMLAAEVGCAIGDLTVTLG
                     DYHIYENHVDASKQFLERIVENADEMYDTNARRRPSINAIYDKSIFNFRVDDLNGLMAE
                     YTPMANIKLPMAV*"
     gene            complement(25340..26236)
                     /locus_tag="S144_43"
     CDS             complement(26224..26817)
                     /locus_tag="S144_44"
                     /product="conserved hypothetical protein"
                     /colour="170 170 170"
                     /note="InterPro: NTP pyrophosphohydrolase-like domain
                     superfamily (IPR023292 score 6.7e-17); HMMER:
                     uncharacterized protein in Salmonella phage ZCSE2 (score
                     1.7e-134)"
                     /translation="MRFSKIAAGVTAFHQKFDLKPISEGGKPEFKLRYDRLIEEMDEIE
                     KAIKEGDKAEFLDGIVDLIYIAAGTLYLYDQTTWFSNEFEYPIHFIDPCSWMEKFDAKG
                     LRVYVKDTEDTHCDRLAQLIIHLINWCAANNWPLDDAWDAVQKANMAKERAKPDASNSK
                     HKSGQDIVKPEGWVKPDIQAIINAHTNPNQLELL*"
     gene            complement(26224..26829)
                     /locus_tag="S144_44"
     RBS             complement(26234..26236)
                     /locus_tag="S144_43"
     CDS             complement(26804..27202)
                     /locus_tag="S144_45"
                     /product="conserved hypothetical protein"
                     /colour="170 170 170"
                     /note="HMMER: uncharacterized protein in Salmonella phage
                     LSE7621 (score 1.3e-85)"
                     /translation="MNLQRVAESYYHIWILRLQGQIDFVNNTGREDYLPADAFAKVCQY
                     AKDIEYEFDKVKFTAGVQRAFTAFETTMRCKFPYIKRISRTGLFIVPFPVGKDRYDVVE
                     RARHIIWSTETKRKFIETVCKELRDAIQ*"
     gene            complement(26804..27215)
                     /locus_tag="S144_45"
     RBS             complement(26825..26829)
                     /locus_tag="S144_44"
     RBS             complement(27211..27215)
                     /locus_tag="S144_45"
     regulatory      complement(27280..27309)
                     /regulatory_class="terminator"
                     /colour="0 0 0"
     CDS             complement(27329..27451)
                     /locus_tag="S144_46"
                     /product="hypothetical protein"
                     /colour="170 170 170"
                     /translation="VCSSLNPCDKCNAIYFAEESAQQVYRKCMTLTVALFLLLV*"
     gene            complement(27329..27462)
                     /locus_tag="S144_46"
     RBS             complement(27460..27462)
                     /locus_tag="S144_46"
     CDS             complement(27466..27555)
                     /locus_tag="S144_47"
                     /product="hypothetical protein"
                     /colour="170 170 170"
                     /note="SignalP_EUK: SignalP-noTM"
                     /translation="LWCFGIFLFDILAGWQVIHNNTRSLKHHN*"
     gene            complement(27466..27570)
                     /locus_tag="S144_47"
     RBS             complement(27568..27570)
                     /locus_tag="S144_47"
     CDS             complement(27594..27710)
                     /locus_tag="S144_48"
                     /product="hypothetical protein"
                     /colour="170 170 170"
                     /translation="VRVSSECSSILLADRDLGNAMMPGFESQDAIRGIGSLP*"
     gene            complement(27594..27726)
                     /locus_tag="S144_48"
     RBS             complement(27724..27726)
                     /locus_tag="S144_48"
     CDS             complement(27813..28283)
                     /locus_tag="S144_49"
                     /product="conserved hypothetical protein"
                     /colour="170 170 170"
                     /note="Coil: coils; HMMER: uncharacterized protein in
                     Salmonella phage LSE7621 (score 8.7e-87)"
                     /translation="MSEKLTFVSGKEEVNGVMYPAAGTGARFVWDLADQAHEAGESSSD
                     VMDKVVAQTEMSRGTVSSQLTYWRKATGKVLAKRIDTAKAERDAAKAEEKRLKAEARAK
                     AKAEKAEAKAAEQIRKAEEKAEKARQKAEAAKAEAAALAGGNTETDVDNDAE*"
     gene            complement(27813..28295)
                     /locus_tag="S144_49"
     RBS             complement(28292..28295)
                     /locus_tag="S144_49"
     CDS             complement(28387..28620)
                     /locus_tag="S144_50"
                     /product="conserved hypothetical protein"
                     /colour="170 170 170"
                     /note="HMMER: uncharacterized protein in Salmonella phage
                     ZCSE2 (score 7.2e-44)"
                     /translation="MTGGMVLANQDEFNKVAAIAKTLPPEARRQLIIFLQDMSCVQCLY
                     YKEDVCTRFGGKLPPPKIQASGCKDFEYDIPF*"
     gene            complement(28387..28620)
                     /locus_tag="S144_50"
     CDS             complement(28586..30259)
                     /locus_tag="S144_51"
                     /product="putative ATP-dependent helicase"
                     /colour="255 0 0"
                     /note="InterPro: two P-loop containing nucleoside
                     triphosphate hydrolase (IPR027417 score 1.04e-39); Pfam:
                     Type III restriction enzyme, res subunit (PF04851) and
                     Helicase conserved C-terminal domain (PF00271); Canonical
                     phages: UvsW helicase in T4 (NP_049796.1, score
                     2.18291e-7); HMMER: ATP-dependent RNA helicase in
                     Salmonella phage LSE7621 (score 0)"
                     /translation="MAFEARWYQQEAVTAWWSYFNSHSGNPLIVMPTGSGKSPVLGMLM
                     KDILTQYPRQRILILTHVKELVEQDAKAITRHWPHAPVSIYSSSVGRKDLSGRIVVASI
                     QSIINNLEEAGKFNLIFIDEAHLVPEKSETTYRKVIAHFKEVNPKIKVTGLTATPYRLA
                     GGHLLDCGIFTDICYDLTTPDSFTRLVNEGFLSRLVNKKVLTKIDTSKVGTRMGDYIPS
                     ELEAAVNQADITGAAIREMMHYGSDRHHILVFAVSVDHAYEVADEFEIRGWKTVVIHGG
                     LSKKEREHLLDEFTSGRARVCVNVNVLTTGFDYPEIDMLGILRPSTSVALWVQILGRGL
                     RTAPGKENCLVMDFTSNTIDLGPIDDPAVPPRLGKKKKKGGPKTVGGKECPICHQVSGF
                     AAKFCKHPAKGSKPDENGVHPVCGHEFTFQTSGPAIAMESSEEEVMTNGQLRVVDKPVT
                     LVNYSLFQKPGRPDSIKVIYYSNLEIYTTWVNVEAYGSAKNMADAWWKNAAGTEPPSTC
                     DEFIKRKGELAVPKQLKVWIKRPYPQIMNYDWGNGFGQPR*"
     gene            complement(28586..30271)
                     /locus_tag="S144_51"
     RBS             complement(30267..30271)
                     /locus_tag="S144_51"
     regulatory      complement(30287..30315)
                     /regulatory_class="promoter"
                     /note="predicted by PhagePromoter"
                     /colour="139 58 58"
     CDS             complement(30318..31193)
                     /locus_tag="S144_52"
                     /product="putative exonuclease"
                     /colour="255 0 0"
                     /note="NR: exonuclease in Burkholderia phage KL1 (score
                     5.85269e-40); UniRef90: putative cas4-like nuclease in
                     Pseudoalteromonas phage vB_PspS-H40/1 (score 4.10216e-59);
                     HMMER: uncharacterized protein in Salmonella phage ZCSE2
                     (score 4.0e-204)"
                     /translation="MGLLDKIGKRIDVAIVEAHEKEERRGHLGASQIGHECYRYLWHVL
                     HWSYKEKFTAKQLRLFNRGTLEEDRIIGWLRSVCEEVLPVNPKTGKQWRISKFNDIFSG
                     SCDCVIKFNGVWALTEFKTHGDKSFKELIKHKSVKASKPVHYSQMQVYMRELKLDRALY
                     IAINKNTDEMYYEEITIDLLESDMQLSKAEAVITAESGLDMPKLSESPLWWQCRVGMCE
                     YHHLCHKGAAPDKNCRTCAYSSPVQGKVWYCKKHDHNLETIQTQLAACGDYKPADVFPQ
                     SEEPVTFSLK*"
     gene            complement(30318..31204)
                     /locus_tag="S144_52"
     CDS             complement(31195..31659)
                     /locus_tag="S144_53"
                     /product="putative deoxycytidylate deaminase"
                     /colour="178 58 238"
                     /note="InterPro: Cytidine and deoxycytidylate deaminase
                     zinc-binding region (PF00383); Cytidine deaminase-like
                     (IPR016193 score 4.52e-25); Canonical phages:
                     deoxycytidylate deaminase in T4 (score 0.0000011298);
                     UniRef90: Deoxycytidylate deaminase Salmonella phage BP63
                     (score 6.76588e-76); HMMER: CMP/dCMP-type deaminase
                     domain-containing protein in Salmonella phage ZCSE2 (score
                     7.7e-100)"
                     /translation="MDKWDKRFLRVAQEIASWSKDPKRQVGCVIVDAKKRIISTGYNGL
                     PEQLDALKEVPNELKNALTIHSEVNALANIRKELDASSLGPVTVYITYPPCEHCAKMLT
                     ANLHVRRVVAFVHKAKQSKWKDSMANAVSHLVVGAGVIYDEFEPGDLAGD*"
     gene            complement(31195..31669)
                     /locus_tag="S144_53"
     RBS             complement(31200..31204)
                     /locus_tag="S144_52"
     RBS             complement(31665..31669)
                     /locus_tag="S144_53"
     regulatory      complement(31674..31698)
                     /regulatory_class="terminator"
     CDS             complement(31720..32259)
                     /locus_tag="S144_54"
                     /product="conserved hypothetical protein"
                     /colour="170 170 170"
                     /note="Pfam: DUF669 (PF05037); InterPro: DUF669
                     domain-containing protein (IPR007731 score 4.6e-11); HMMER:
                     unchracterized protein in Salmonella phage ZCSE2 (score
                     6.2e-113)"
                     /translation="MAELQFNSAEVEPQASFDPIPKNWYQLMIEEVELKPTAAGTGSYL
                     SLRLRVNEGEFANRVVFDMITYSNPNQQAVDIGHRKLSQLCRAVGIVELTSTDLLENRI
                     VMGKVGIKIDKTGQYDDRNDIKEYKNASEATTAVGSTQGASQTTSQKQTVNAGAGAGAA
                     AGATSGKTDEPAPWEE*"
     gene            complement(31720..32270)
                     /locus_tag="S144_54"
     RBS             complement(32267..32270)
                     /locus_tag="S144_54"
     CDS             complement(32364..33254)
                     /locus_tag="S144_55"
                     /product="putative P-loop containing nucleoside
                     triphosphatehydrolase"
                     /colour="178 58 238"
                     /note="Pfam: ATPases Associated with diverse cellular
                     Activities domain (PF13479); InterPro: P-loop containing
                     nucleoside triphosphate hydrolase (IPR027417 score 5.4e-7);
                     HMMER: Putative sigma factor in Salmonella phage ZCSE2
                     (score 3.5e-200)"
                     /translation="MVQIRSTKSAVENKLPKVAVYGQSGVGKTSLAKTLPHGEVLIIDA
                     EGGLMSVADADIDSTPIGKFQDILDLYKWLTESKEAKKYKHLIFDSLSDVAEVCLDYEK
                     TQVNDKRQAYGNTNDKMMYIMRQFRDLPFSVAYLCKLEKNKDEVTGAMLYSPLMPGQQL
                     PKQLPYLMDAVLALRMTAPDKDGNCERYLQTQPDFQWEAKCRNAPGRELDAREPANLGW
                     IYDKLQGYHPYQLWYYHAESDSYVLMTGREAEQANNTDPGGVTKIGSDESKEKHMAWIA
                     KKAAEQAKAEEESGE*"
     gene            complement(32364..33268)
                     /locus_tag="S144_55"
     CDS             complement(33254..33484)
                     /locus_tag="S144_56"
                     /product="conserved hypothetical protein"
                     /colour="170 170 170"
                     /note="HMMER: uncharacterized protein in Salmonella phage
                     ZCSE2 (score 3.5e-48)"
                     /translation="MLTLNQFKATRKLKAGEACDYWTYGIRHDWVVEERYPQDGVSEFY
                     VCGEQFESLDDAVEALYLMYADTEMLYEDYH*"
     gene            complement(33254..33495)
                     /locus_tag="S144_56"
     RBS             complement(33265..33268)
                     /locus_tag="S144_55"
     RBS             complement(33491..33495)
                     /locus_tag="S144_56"
     CDS             complement(33544..33969)
                     /locus_tag="S144_57"
                     /product="conserved hypothetical protein"
                     /colour="170 170 170"
                     /note="HMMER: uncharacterized protein in Salmonella phage 
                     ZCSE2 (score 3.7e-93)"
                     /translation="MELFKTKHVVYTAPTTDEPNMVYAVDVVNVNEFFSCRFYINTKAR
                     ADLKTDLTQRVLYGIVNSVEFHNFWKSKGIELPKPLDIMLVSKAFKEVYKFNVYMPNME
                     LPLWVEAYNETHAGILLDGLITRLGHHPMSCNATRVK*"
     gene            complement(33544..33980)
                     /locus_tag="S144_57"
     RBS             complement(33976..33980)
                     /locus_tag="S144_57"
     regulatory      complement(33987..34008)
                     /regulatory_class="terminator"
     CDS             complement(34016..35335)
                     /locus_tag="S144_58"
                     /product="conserved hypothetical protein"
                     /colour="170 170 170"
                     /note="Coils: two coil domains; HMMER: uncharacterized
                     protein in Salmonella phage ZCSE2 (score 3.7e-293)"
                     /translation="MFNLSRIRRALFGPTAFERKYEAAIARLEQIAMDASTVGKSVNYQ
                     GKAPAHFSAGKPILDLSEHPFNASFWWSSFEMADFFSRPQPEVTQVELTQLIGKGVCVK
                     LALTTDGPIKPGQYTARIKSVHQTKETKTMAKVFDKNGKAHDAVNFVICVDEGNTRLLT
                     QGKVYANLGATDNAYENIWIIDDRGLKQNFSTNRFQQFKSEKQNWGIACKQYANLNIGK
                     LYNIEKNRPGVRSLDGTSQIACIDETGNWLTYNENVFRAIKPTFSEQYLTSKMMSAQQL
                     ANHTHSAPVSINLTQGVELADDKLKYVGVKFEPNGRVYTYKYIGKVKVGDKAVVDVRNS
                     NYPELTGTKLVDVVSVSEANSSGFNSATLKWIVSVPDFEKYERRQQAEQLLREASARLD
                     LEVQAEMDRRKQSVVMELAQTNPEIASLLQGIAALKDQLQ*"
     gene            complement(34016..35348)
                     /locus_tag="S144_58"
     RBS             complement(35345..35348)
                     /locus_tag="S144_58"
     CDS             complement(35402..35698)
                     /locus_tag="S144_59"
                     /product="conserved hypothetical protein"
                     /note="HMMER: uncharacterized protein in Salmonella phage
                     ZCSE2 (score 4.8e-62)"
                     /colour="170 170 170"
                     /translation="MAKLDDLAKLAHIAGVTVKESAAYKLEGKPCLLCGSGFHLIYDPY
                     KNKEQAFDLMLKAGIELRIEDELVIANGQQFMFADYEQPHHCLCDAICTSLLK*"
     gene            complement(35402..35712)
                     /locus_tag="S144_59"
     RBS             complement(35709..35712)
                     /locus_tag="S144_59"
     CDS             complement(35854..36093)
                     /locus_tag="S144_60"
                     /product="conserved hypothetical protein"
                     /note="HMMER: uncharacterized protein in Salmonella phage
                     ZCSE2 (score 2.8e-49)"
                     /colour="170 170 170"
                     /translation="MDNKTGQRYTLEDKYNHHLGILKSIMRSIGMDEKEPLCNVLPRVR
                     HMYQDNVKLRHAIDQAMLYGTSFIQCKAFTEPGK*"
     gene            complement(35854..36109)
                     /locus_tag="S144_60"
     RBS             complement(36106..36109)
                     /locus_tag="S144_60"
     regulatory      complement(36113..36137)
                     /regulatory_class="terminator"
                     /colour="0 0 0"
     CDS             complement(36145..36573)
                     /locus_tag="S144_61"
                     /product="conserved hypothetical protein"
                     /note="HMMER: uncharacterized protein in Salmonella phage
                     ZCSE2 (score 6.8e-86)"
                     /colour="170 170 170"
                     /translation="MEQLTTEQLLDNLSNLNKWMAKAKEDQELLRRTIKSRLERDMIIS
                     KGKEGTQTTDFSLHGVPGKLKVEQKINRSLEQKLVPEVMKKLPKVVAAKLFKAKYDMSI
                     TAYRNLTPEQLAIVDPIVKVSPGIPTVTFTAAETDDAE*"
     gene            complement(36145..36573)
                     /locus_tag="S144_61"
     CDS             complement(36458..36853)
                     /locus_tag="S144_62"
                     /product="conserved hypothetical protein"
                     /note="HMMER: uncharacterized protein in Salmonella phage
                     BP63 (score 2.7e-06)"
                     /colour="170 170 170"
                     /translation="MHQAKPEGSDEWGGTIDIIMLEDVRRIEFLVKGIGKQKNNVLRVH
                     TTNGIIELKRSKAIALFREAYNNYLAVLLPVQSTPDEETSNDQTNTGSNGTADNGTAAG
                     QPVQPEQVDGEGEGRPGTSASDNQVSS*"
     gene            complement(36458..36853)
                     /locus_tag="S144_62"
     CDS             complement(36865..37206)
                     /locus_tag="S144_63"
                     /product="BAH domain-containing protein"
                     /note="InterPro: Bromo adjacent homology (BAH) domain
                     (IPR001025 score 10.103); TMHMM: Transmembrane protein - N
                     out C in; HMMER: BAH domain-containing protein in
                     Salmonella phage ZCSE2 (score 2.9e-70)"
                     /colour="255 165 0"
                     /translation="MKTKNYIKRVENLNELAKGDRVLIADPTSKPLIGYVESISDMADG
                     SICVYVDIRWRKRRKLVEKWYDDQSGILAGDKFKLVFGFTELYATDLSMKNALARINFK
                     PYYFRELPF*"
     gene            complement(36865..37217)
                     /locus_tag="S144_63"
     CDS             complement(37203..37571)
                     /locus_tag="S144_64"
                     /product="conserved hypothetical protein"
                     /note="HMMER: uncharacterized protein in Salmonella phage
                     ZCSE2 (score 5.7e-80)"
                     /colour="170 170 170"
                     /translation="MRKPNFGIRARVEGGVVELWLGTPDEAESECIAHFHTDYLPGVLE
                     QLNNLHKVPTKAERGLTRPVSRPSHSCMQAARKLMGVGEFNTPGNYLVGDGYFANDCRK
                     KFGEKNFARACELVRNER*"
     gene            complement(37203..37580)
                     /locus_tag="S144_64"
     RBS             complement(37214..37217)
                     /locus_tag="S144_63"
     CDS             complement(37573..37797)
                     /locus_tag="S144_65"
                     /product="conserved hypothetical protein"
                     /note="Phobius: non cytoplasmic domain and signal peptide;
                     TMHMM: Transmembrane protein - N out C in; HMMER:
                     uncharacterized protein in Salmonella phage ZCSE2 (score
                     3.3e-50)"
                     /colour="170 170 170"
                     /translation="MGKVIVIVLFIAGITAWFFWDRADMKKHNCQQTMESRQRMTWITT
                     YDGKGNPTGGYPMFVTEWLYTCDDHPRWR*"
     gene            complement(37573..37808)
                     /locus_tag="S144_65"
     RBS             complement(37577..37580)
                     /locus_tag="S144_64"
     RBS             complement(37806..37808)
                     /locus_tag="S144_65"
     CDS             complement(37888..38262)
                     /locus_tag="S144_66"
                     /product="hypothetical protein"
                     /note=""
                     /colour="170 170 170"
                     /translation="MKTMFVFKLPTPVNRPQRYARMGHLNFKQQPSCVPVNNIDDATKF
                     NNPAVFSRIFPGEQGEPEEVGVAVIESKHKAAMHFLKGLLDKEIEFAREQEQTALLPED
                     RKDACRDYEMMELIKEVLGL*"
     gene            complement(37888..38278)
                     /locus_tag="S144_66"
     CDS             complement(38259..38714)
                     /locus_tag="S144_67"
                     /product="conserved hypothetical protein"
                     /note="HMMER: uncharacterized protein in Salmonella phage
                     ZCSE2 (score 3.6e-92)"
                     /colour="170 170 170"
                     /translation="MKINNEETQSMYHSIVIRRTKKEDDEFVTRMTFRSSDIKDITIEK
                     DAAGIPIRGWLTTDSVTEGDNTAVSFNREHYSAELDQLVALAEVLHNTPTYFTDTAGNI
                     FPYSNIMYVNRQTYTLHLVNGVSIKLHPTGEWPHFYDEYRNWMDIYK*"
     gene            complement(38259..38714)
                     /locus_tag="S144_67"
     RBS             complement(38276..38278)
                     /locus_tag="S144_66"
     RBS             38825..38829
                     /locus_tag="S144_68"
     gene            38825..39169
                     /locus_tag="S144_68"
     CDS             38837..39169
                     /locus_tag="S144_68"
                     /product="conserved hypothetical protein"
                     /note="HMMER: Glutaredoxin in Salmonella phage ZCSE2 (score
                     1.9e-68)"
                     /colour="170 170 170"
                     /translation="MIKPKLLRHIRNGVKLLAEGNEYTCKQRGITKVGLFNKELPMRYF
                     TKSPLTLVPAAEYYKDPEAARAKIKDALDLLVEEGYLTIRQHTESSFYYKPTLKVTSND
                     NDESAE*"
     RBS             39132..39135
                     /locus_tag="S144_69"
     gene            39132..41678
                     /locus_tag="S144_69"
     CDS             39144..41678
                     /locus_tag="S144_69"
                     /product="conserved hypothetical protein"
                     /note="TMHMM: wo transmembrane protein - N out C in; HMMER:
                     Anaerobic NTP reductase small subunit in Salmonella phage
                     ZCSE2 (score 0), putative primase in Acinetobacter phage
                     vB_AbaS_Loki (score 3.4e-13)"
                     /colour="170 170 170"
                     /translation="MTMTSQPSDILGLKFFKPEGIPQVFKDMKRWGIFELTYEDDKLEV
                     QSKPKKPARAPSGRSFSTTVPEEWMTFDEALNRCIRNREMKIKAVQGNITFVPALIVPR
                     QWYFVDLDNHEDNPDIEATHKAIIEGTRGAYAETSISGKGQHIAIPLPWTAATSKEKDD
                     LLDIKIQKAEMFLVMTGNVLSEFNANPVSAKQWHEAIERFFRDASAPDIDVQFEQDPDL
                     GEEHDKELYAQLAENTRWALEHPMNEHAPDGVGVSNDGSERLSRILKDLLRVTRNYEVT
                     QRIFMSSAAAQYSGRRASRINLSETQYLQWFSRVGKTVLKEMQRDGLFVKTAFALDINK
                     ELMKKSGIKLADNVDFKVDDDILPSDEFVRTAPTGFKALIAEVQSNIAPSKRVNDYAIG
                     TALNILSNCAGRKYVCPVEGHANFLVTNIILVGGSSIGKSLYTEMFPQIQAGLPEGSPL
                     SLLRIPREQTFATRTFAEMMANPSFHSVQLFYPEFGLALGSGLRMNPNNPDNFQKALMD
                     ASTKRKVGGILTGIKRANADNDVKAVHEPCYSIFGDSTQELILDNTRKQDFSSGFLPRF
                     LFIPNYERAEFAAPEKVGRRKEVRRVQFSKDMIEQLEAIAYVNAIPPNGRLRHEPIAIY
                     DESDDDDILYEYQCKINDMRRYYRDNEVASAFVGRMGEYVFNIAALIGLLDNWDNPVMT
                     RDNIEWAYKYVLRCITAWVNNASRVIAPPTTNAEVVDGFLKVYRDLLAHYNKKGWAGIV
                     KEYPEGVVRSLREDHLKMNGLSIYAIRQSLSWFKSNYNFNMTANNKVIDGMLQDMIDQD
                     YLAVQIYKPTRGKSSNLYCLTERGYDTAKKLK*"
     regulatory      42014..42020
                     /regulatory_class="promoter"
                     /note="predicted by PhagePromoter; Salmonella"
                     /colour="139 58 58"
     regulatory      42095..42123
                     /regulatory_class="promoter"
                     /note="predicted by PhagePromoter; Salmonella; Cronobacter"
                     /colour="139 58 58"
     RBS             42159..42162
                     /locus_tag="S144_70"
     gene            42159..42602
                     /locus_tag="S144_70"
     CDS             42174..42602
                     /locus_tag="S144_70"
                     /product="putative resolvase"
                     /note="ProDom and HMMER: D14 protein of phage T5 (PD927567,
                     score 0.000005; HMMER score 0.13); HMMER: uncharacterized
                     protein Salmonella phage ZCSE2 (score 4.3e-92)"
                     /colour="255 0 0"
                     /translation="MVNIRVKGQNFERKMAKKFNESFGLSVERNLQQSINGGDDLLGVP
                     FFSVELKKHNTKAIGTWWRQCAESAKRHDKTPVLIYELPRQKPVVVMRRSDVDVGILPL
                     GTTFKEATNRLFVGLVELTWEQFCQVYNFYVAPGVDVS*"
     CDS             complement(42595..42783)
                     /locus_tag="S144_71"
                     /product="conserved hypothetical protein"
                     /note="HMMER: uncharacterized protein Salmonella phage
                     ZCSE2 (score 2.6e-36)"
                     /colour="170 170 170"
                     /translation="MIGLILATCIAAHDCEYKVVEAKPEWTTVEQCAADSPYTLLELGL
                     VPAQNQRVICDELKPVN*"
     gene            complement(42595..42795)
                     /locus_tag="S144_71"
     RBS             complement(42791..42795)
                     /locus_tag="S144_71"
     CDS             complement(42840..43007)
                     /locus_tag="S144_72"
                     /product="conserved hypothetical protein"
                     /note="TMHMM and InterPro: transmembrane domain - N out C
                     in; HMMER: uncharacterized protein Salmonella phage LSE7621
                     (score 4.7e-18)"
                     /colour="170 170 170"
                     /translation="MIWLDVFIDAIYLTLPMFFLPALLTVRYYAKRAGEKKMRSELQKH
                     GLINPRKLYQ*"
     gene            complement(42840..43019)
                     /locus_tag="S144_72"
     RBS             complement(43015..43019)
                     /locus_tag="S144_72"
     CDS             complement(43019..43141)
                     /locus_tag="S144_73"
                     /product="conserved hypothetical protein"
                     /note="TMHMM and InterPro: transmembrane domain - N in C
                     out; UniRef: conserved membrane protein Cronobacter phage
                     GAP31 score 0.0023; HMMER: uncharacterized protein
                     Salmonella phage ZCSE2 (score 7.3e-19)"
                     /colour="170 170 170"
                     /translation="MVRKHVVEYTTENPVYAVNRSMWRIVIGIVIVCMVLSYVF*"
     gene            complement(43019..43153)
                     /locus_tag="S144_73"
     RBS             complement(43148..43153)
                     /locus_tag="S144_73"
     CDS             complement(43203..43508)
                     /locus_tag="S144_74"
                     /product="conserved hypothetical protein"
                     /note="HMMER: uncharacterized protein Salmonella phage
                     ZCSE2 (score 6.1e-63)"
                     /colour="170 170 170"
                     /translation="MTPFIINQHNCYFYLTNELVEMMQGQELTNCRCFDNFDDFYAAVH
                     EIYPAIESVEELYGSYIELYYDDELDKAVVEHSFLNAVFDIETLAEDISNYTADDE*"
     gene            complement(43203..43519)
                     /locus_tag="S144_74"
     RBS             complement(43515..43519)
                     /locus_tag="S144_74"
     regulatory      complement(43534..43552)
                     /regulatory_class="terminator"
                     /colour="0 0 0"
     CDS             complement(43563..43763)
                     /locus_tag="S144_75"
                     /product="conserved hypothetical protein"
                     /note="HMMER: uncharacterized protein Salmonella phage
                     ZCSE2 (score 1.3e-38)"
                     /colour="170 170 170"
                     /translation="MPLIKFTTVHISQQLPPKVDQQFLTTEEWNVWTQTALKAGAKRTN
                     AGKVFTRFNKECIIVAQVMIE*"
     gene            complement(43563..43771)
                     /locus_tag="S144_75"
     CDS             complement(43754..43990)
                     /locus_tag="S144_76"
                     /product="conserved hypothetical protein"
                     /note="HMMER: uncharacterized protein Salmonella phage
                     ZCSE2 (score 2.8e-50)"
                     /colour="170 170 170"
                     /translation="MKVEMLIDFNPDINHPKVQELGAYDLFCEIVRLNLNKGYVRFGLK
                     SLTGQYFINCDDIPLHNFRSFCVQIQSYGGVCH*"
     gene            complement(43754..44002)
                     /locus_tag="S144_76"
     RBS             complement(43769..43771)
                     /locus_tag="S144_75"
     RBS             complement(43998..44002)
                     /locus_tag="S144_76"
     CDS             complement(44056..44244)
                     /locus_tag="S144_77"
                     /product="conserved hypothetical protein"
                     /note="InterPro and UniRef: coiled coil; HMMER:
                     uncharacterized protein Salmonella phage ZCSE2 (score
                     5.1e-27)"
                     /colour="170 170 170"
                     /translation="MVVKIMKELKLTADELAHLIELLESNAQIVSDQIESSVEDNSRVS
                     DLLEQFRLTIQISTKLQ*"
     gene            complement(44056..44258)
                     /locus_tag="S144_77"
     CDS             complement(44226..44489)
                     /locus_tag="S144_78"
                     /product="conserved hypothetical protein"
                     /note="HMMER: uncharacterized protein Salmonella phage
                     ZCSE2 (score 2.8e-54)"
                     /colour="170 170 170"
                     /translation="MTLDDKDLMDKLHHYVREWFLNWDESFQEFGQLVLDTPLEDLKIH
                     AYVINMNLAQIMRMFCTEFKDGERDSDDIADLGLVMGWLLKL*"
     gene            complement(44226..44502)
                     /locus_tag="S144_77"
     RBS             complement(44256..44258)
                     /locus_tag="S144_78"
     RBS             complement(44498..44502)
                     /locus_tag="S144_78"
     CDS             complement(44552..45118)
                     /locus_tag="S144_79"
                     /product="conserved hypothetical protein"
                     /note="UniRef: coiled coil domain; HMMER: uncharacterized
                     protein Salmonella phage ZCSE2 (score 6.2e-116)"
                     /colour="170 170 170"
                     /translation="MTTAINYVYITSAFSVEAVMDGLTTDDTMASMIVQQNALQHFERN
                     QLLKMVKSLNDETTCTIKDSKEVMMKALFDELNQLEVQHVAVKQKSSTGGTRKTSTGPS
                     TKDTCYTVFKDYNLLDKEDSKLALADAMKACEMADDDIKAKRVVQSYMSYYRNDVKSGK
                     ITDGKSVVKTDDKADDKAPEQETEE*"
     gene            complement(44552..45130)
                     /locus_tag="S144_79"
     RBS             complement(45127..45130)
                     /locus_tag="S144_79"
     regulatory      complement(45168..45208)
                     /regulatory_class="terminator"
     CDS             complement(45211..45360)
                     /locus_tag="S144_80"
                     /product="conserved hypothetical protein"
                     /note="HMMER: uncharacterized protein Salmonella phage
                     ZCSE2 (score 1.2e-29)"
                     /colour="170 170 170"
                     /translation="MKDNYTLWYDDNEGLWCVNINNGPVPDFESMDVDDCVDFIQSQVV
                     KYQE*"
     gene            complement(45211..45372)
                     /locus_tag="S144_80"
     regulatory      45306..45335
                     /regulatory_class="promoter"
                     /note="predicted by PhagePromoter; Salmonella"
                     /colour="139 58 58"
     RBS             complement(45368..45372)
                     /locus_tag="S144_80"
     regulatory      45570..45592
                     /regulatory_class="terminator"
                     /colour="0 0 0"

ORIGIN
        1 atgtcactgt atatctttaa cgaacaggta cgttccacag ctaccgagct ggtcgaccag
       61 gacgtacaga agtttaacga agcttccgcc ggcaccctca tcctgggtaa ccagtacgta
      121 atcggtgatt acgttgagca ggccatgtgg cagctggttg atggtatcgc taaccgccgt
      181 aacgcgtatg ctggtaccaa caaagttagc gctcagactc tgggtcagat tctggaccgc
      241 tctgttaaaa tcgacggccg cgttggtcct ctgaacatca cctctaccat gatgcgtcgc
      301 atcggtgctg gtgactctga gcctgctgct gttgttgctg cgcaggcttc tgccgcaatg
      361 ttccaggact acctgaacac cactgctgcg tgtctggtag cttctatcgg taacaacgcc
      421 gatgttgttc tggacgttac ttctgcttct ggtaccgctg caaacgttac catgcagaac
      481 ctgaacaaag tcaacgcgaa gatgggtgac cgttctcagc agattcgtgc gtacatcatg
      541 cactctactg cgttccactc cctcatcgac caggctatca acaacacgga acacttgttc
      601 cagattggtg acctgaacgt gtacaaagac ttcctgggtc gtcgttatgt catctccgac
      661 attccgtccc tggttgatgg ttctggcgct accgctaagt accatgttct gggcctgact
      721 ccgtcggctg ctatcgttca ggttggtggc ctgtacgaca tggtgacctc tgagcagact
      781 ggtggtgaga acatcctccg tcagatgcag ggtgaatacg acttcaacgt gtcgctgaaa
      841 ggctacagct gggtcggtca caaagctggt cagtctccga ctgatgcaga cctggcagat
      901 gctgcttcct ggtctaaagt tgcgacttcc aacaaagaca ccgctggtgt tatgttgact
      961 gcgaagtctg caatctaaac ccacaaacgg gactaacaaa aggcgtgctg acgagcacgc
     1021 cttttttatt tacagcaata aagttctggt gtataatcgg actaaacttg ctggaggatt
     1081 ggttgatggc ttacaacatt attgtcgaag acggtacaat cgtcccaggc gcaaattcat
     1141 atgttaacac tcaagagatt gatgagttca tcacaaacga aggcatcatt cttgagccag
     1201 gtgttgaccc gtattaccag gcaactaaag cagcaatcaa acttgatact cagtacaact
     1261 ggattggttt caaggtaagt aagacacaac ctatggcatg gcctcgcaca ggtcttggtt
     1321 gctgtaatat cgatattgct gaaaacgtta tacctcgtga agtcaagcta gcacagcttt
     1381 acttgctcgc agataagctt acagcagcaa gtgaagaagg tgttcgtggt gaccaggcgt
     1441 tgcgtcgtaa gaaggtcggt aacctggaga ttgaatactt cgactccaag tctggcgtaa
     1501 ctggtgcttc atcagactgg attacagata ctcgcgccct gcttaaacac cttgtgggtg
     1561 caatgctgag aactcggagg gtgtaatgtt tcgcatacgc cttgaacgtc gcgacaaaca
     1621 gaagttcgaa tttacctacc gagcattcaa gtcgttcaac ggacaaggtg tgacggtagg
     1681 tgttcaccca gataagaacc gtcgaagcga ccccaaagat ggtataggta atgctgagct
     1741 cgcaatggtt cacgagtatg gtttgaacaa tgtgcctgag cgtagtttcc tgcgttcagc
     1801 tgtaggtgga cgaggcaaag gacgtaggga aatcaacagg gcgtttaaag aaggtgttcc
     1861 tgctgtattg cgaggtgaca tgacagccga acagcttaac gaccagatag gtcaaatgct
     1921 tgtagaagct gtacgagcca gaatgcgcga gaacataccg ccaccactca aaccagaaac
     1981 agaacgaaag aaaactggac caggtaccct ccgcgaatct atggagttgt acgaatccat
     2041 aggatacaag gttggtagaa actggaggct agtaaataat gcttaagatt acctctctgt
     2101 tgaaagataa gttgtttgtt acgaagactg atgtactgct tcgtaatgac acacgtaagc
     2161 ccaatggtga ctttgaggac gaatacgaac ccaaagtata cctttgcaac attcagccag
     2221 gtgcagctac taaccagcct aacctgctga caaaagatga tggtgagcat gagttcccac
     2281 gaattgctgt ttacagcaat caagagctta agctaggtga ctttgttatc tatgagtcac
     2341 agccatatcg tgtattccga atcgacccat ggagtcgtca tggccactac tacgttacag
     2401 cagttctcca tattggacct cagggagctc gtgcgacagc ttttacagtt acctgatggt
     2461 tcctgtattg ttggcgaaga gtctggcaca gtagatggcc agccatacat ctaccttaaa
     2521 cctggtgatg ctgacgactt tggacctgct cgtacttatc aagacgacca gggcatggag
     2581 acagttgtac agcctatggt tattgacgtt aaagtcacag ctgtaggcaa gaactcagac
     2641 gctatcatgc gcaaacttcg tgtggcgctt ggtagttcac cagctaaaca atttaacaga
     2701 ctgcgccact ttgcaataac taaaatgtcg ccacttaaaa acgtaggcgg tgcaataggt
     2761 gcaggctacg ctcaaaagac tttattgact cttgagatta cttacgtgca caaagttatt
     2821 attaatcagc cgtacattta caaggttgat attacttgtg ttgatgataa cggcgggaaa
     2881 gccactggaa cagttgaggt gccgtaatgg caacagcaat cgacccggat ttgcaagcac
     2941 agcttgataa gctaactgtt gcggttcagc ttatccatga ctttggtatg tctgacgacc
     3001 caagcatacc taacccagaa ggcggtgtaa tccgtaccct ggaaggtatt aacgaggcaa
     3061 tcaacgaagc tattccaaac ttcgaagatg ctaaccaggc agctattgaa gcacgagcgg
     3121 ccagggatgc agctcagtta gcacagcaaa aggcagaaga cgcggctgca tccgcttcca
     3181 actcttctac ctcagcactg tatgcttttg gtaacgtagc aagtgcgccg actgttacca
     3241 tacctgcttc atctaaaact gttgttaacg ttacgctcaa tgctgtaact actcagatta
     3301 atattggcgc tgtaactgac ccagctacta tagcccgtca gattactatt gctctgaagc
     3361 agggcacagg ttccaacaaa gctacatggg actcgcgtat caaatgggca aacaacagaa
     3421 agcccgtgct ttcattcctt gtgggttacg aggactttgt tacgcttatt acccgtgact
     3481 ccggtaacac atggactggc ttctttaacg gtggatgggt tggctaatgc atacattgat
     3541 aatgaagaat gctgaccatc gagctaatgt tgaaagcatt atcgaaggtc accatcactt
     3601 cttagaacgc aatacaggca gaactgacga cgctacaaaa caacactatg tctttaaccc
     3661 agaaggcata gtgtcaaaca accgtcactt tattgcccat acaatgatgg agtatcagcc
     3721 taacggtgat gctccgtctg agagtcagtc tttgctgatt ctgggagaag tccatgctta
     3781 tctggctact aaggaacagc gatacctcga taaagctatt gagtacttcg acgcatacgt
     3841 taagtattat tacgaaggcg accctattcc agatacacca aggcgctgga ttgctaactg
     3901 gctttgtaac ggcaaagaac cagtgcttgc taatttccct attaatgatt cgcagccaac
     3961 tcagggtggc tacaagaacg taccaatacg ttttgttaat gggaaggcta tggtgcctca
     4021 gggctctcct ttttggggtg agtacatgga tgtggcgaca tgggctcacc gcggacatat
     4081 ggcatggcct gctattaatg gtggcgtacg tgctatacaa gataccgtag attgggatga
     4141 tatttacgat aactatcgta taaccaccat gcccgcaaat cctgcagacc agctagcatg
     4201 gattgattgg cctcgctacc ttggtaaacc gtcgtataca gttgactggt cttctcctga
     4261 acctccgctg caactgatag aatatatcgt tgcatggact ggcgacagaa tcggtgtgct
     4321 gccaggtaag aacgacgagc tatggggcgg cgagattctg gaatctggtt tacctgattc
     4381 acgaaaaggt gagattcagc ttcgtgacca tactgtcaat ggtgtttacc tgctcaacta
     4441 ctctgttaag ctgccagtcg ataaaggtgg ctacttactg aagcgtaatg aggtatggca
     4501 caacagacct attaacgttc cgcttcacgg tgaactgcaa cgtggtaacg ctgctgacgc
     4561 cgagctctgg ttttgtgact gctgctatat gctgtggcgc attaccaatg agcaaaagta
     4621 ttataacgca tggcaagctg tactatttac tttggaggaa tatcttgaca tcgacagaca
     4681 agaccagttc ttccgacaag acccgtctgc gtcttcgccg ttcactgacg gcatttctta
     4741 cgactggtct tatccagaag aagcacaagc tctgtactct cgcgatgcta atgggtatat
     4801 tgatttacgt caaaatgaga ttgctcagtc atcacttgag cagcaagctg tctggtttaa
     4861 agtaaaacca agtgcgaaga ttcgcactga aacaggtggt ctcgatgacg ctggtggtaa
     4921 cattagcgtt aaagtcgaaa tgtacatgaa ccgtgagaaa gtcgacgtcg atgcaaacat
     4981 ctatcgtttt gtggctcagc ttccacctct ggcagctaca cccacaaact atgacattcc
     5041 gctcagtgac ttcgttgctg gacagaaagg tgatggttct gagtatatcc ttgctgatat
     5101 acgagctgct gttgattatg ggaatacagt agtccgtcag gtatatcgca ctgacattct
     5161 cgataatcgt cgcggtaaca ctattcagtt cactatccca gacggttcgt ctggtggtat
     5221 tatcggtttc tggttgctgg agtcttcacg ttctccttta actggtttaa cctatacatc
     5281 cacaggtccg ctgttgctta aagcgactga cgaccagggt tggaactggg aacgtccatt
     5341 acctgccgca ggtggctgga caagtataac tatcaagaac agtgacttta ctttggcgtc
     5401 ataccaggag aatcctggta cacctggtaa agaccatcct acgtggacgg acataccgca
     5461 gttctctctt gtactgcctg acggagtaga gactagtaca atgctaagct actactgtgt
     5521 caacgatgtt cctcctcgtt atgactggga cattggctac acaatcaagt atcgcttaac
     5581 gttctctgct gagcatccat acttggttaa acttggtgac tgtacagtta ttgattatga
     5641 gcctgacaac ctggcgtacg tgcctgggtt agttccgttc tcaaacatct ataacacgga
     5701 atcacagcag ttcgatggct ggcatggtat gccttaccct ggctaccaat acccattcat
     5761 ctttacgcat gatgatacag ctgttggtgc taagcgaatg gagaacatga ctaacttctt
     5821 gtacgactct cagcagtggt actttaagcg gtttggtcag ttaggtcctg gcgcatcagc
     5881 ttacatctgg aaccgttggg ataactttaa gtatggcgtt gctgatactt tcactatgta
     5941 tcactggggt aacggtagcg cttggtctgg ttatcagcct cgtgcttact tcagtgctgc
     6001 acgtgctgtt tacgagatga agaatcgcgg caagacacct cctgcgaaac ttgtcaagta
     6061 tgtagagaac tggacaacct ggttgctaga ctttatggaa aggtctggcg gtgtgtcacc
     6121 tactaacttc cctcaggaag gtgtagcaat gcctgaccct actgacttca ctggtcacat
     6181 gtgtggcttg tggctggcag gcgcatctat ggatgccctt tgtgggtcga gtgttaaagg
     6241 cgttgaacga ctgatggacc tgcttgttaa tgagctggaa gaccattatg atattaccgg
     6301 agtacctggt catattatgg atggcggatg gtcgccagct ttacgactga gtactggttc
     6361 aggtcctgaa agcaatgcga tgtatttcgg attctattca ggtgagattc ttcgcgggtt
     6421 aagtttgtac ctgctgtaca aaaataaagg cgtcggggca gatatttacg acctgggcaa
     6481 ataacgacta tttacatggt tgaagcgcca gcttataata ggctggcgca catccaataa
     6541 gaggattctc cagatggcaa atcgcacaac cgctaaccgt cctatcgaag acgcagacct
     6601 gcgtcaggaa gaggttacgc agttcccgcc agctaaaccg actaagctcg atgagaatgg
     6661 caagttcatt cctacgccgg ttactggcat tactgtaaca cctgataccg ccagcttgct
     6721 ggtaggtgag ttcaaaactc ttaccggtac cattgcacct gctgacgcag acgatgttac
     6781 tgtgctgtgg tcgtctgacg acgaaaccat cgcgactgtt gacggctcag gtcgtgtgca
     6841 gggtattaaa gttggttctg caactatcac ggctaagtcc aaactggacc caaccaaaac
     6901 tgatactgca gctatcactg ttacaactcc gcctgttgca gttaccggcg ttactgttgc
     6961 tcctaagacc gccacgcttt ccctggcagg tactaagact caacagctga ctcctactat
     7021 tgccccggct aacgctacca acaaagccgt gacctatacc tccagcgacg cgacagtagc
     7081 atctgtcaac tcttctggtc tggtaactgg tctgaaagaa ggtacagcaa ccatcactgt
     7141 taaaaccact gatggcgata aaactgatac ctgcgctgta accgttaccg cgtaacagga
     7201 gcatacgatg tcgcttccac ttaatgaggt tgtcgacgtc cagttcagca aaagcaacgg
     7261 gggtaaaggt tttacccccg aagttaagct gaagggtata tgggcgagca aataccttta
     7321 cgagatgctg tcgaacgata gccgcgtatt aattggtgtt atgtacgacc ctgctgatgc
     7381 aactaacaag ggcatgacct ggaagtcaag taagcctctt gtcgtaactg tagatgccga
     7441 aggctatgtt acaccagtgt ctgctggtga agcatttgta actggcacat cagacgatgg
     7501 tggttttact attgtgattc ggtttattat aaccaaagca cctgtgcctg ttactgatgt
     7561 tactgttaca cccacaagtc tctcgcttga ggtaggtgct accggtcaac tcagtttcac
     7621 ttacttgcca gctgacgcag acgacctcaa cttctcatgg cagactgata accctgcgat
     7681 agctactgtt gatacaaacg gtaaagttac agctgttgcg cctgggtcta ctgtcgtaac
     7741 ccttttctat tctgcaagcg tatatgatac gtgtgcagta actgtgattc cgcctactgt
     7801 gcatgttacc agcgtacagt ttgatactca ggaaccacta aacgtaaaca tcggtaacac
     7861 tgaagaaacc gagataactg ttttaccggc taacgctact gacaaatctg ttacgtacaa
     7921 aagcagtgac acggctattg ccactgtcga tgctgatggc aatgtaacag gtgtagcagc
     7981 aggtaacgca acaataactg tgactactac tgacggtgcg aagactgaca ccttggctgt
     8041 tgttgttaag gttcctgttg ttcctgtcac tggtgttact attgacgaag gttctacagc
     8101 tagcatgact gttggagaca ctcttcaact tcacgcaact gttacacctg ctaacgcaac
     8161 aaacaaaaac gtgtcatggc aatcgtcagc accttctgtg gctactgtaa gttctgctgg
     8221 tttggtaaca gcagttgcag gcggaagtgc taacgtaact gttacgacag aagatggtag
     8281 ctttactgct actatcggaa taagtgttgg tgttcctgta gttcatccta caggtgtaac
     8341 catcgaccag ggtgatgctg cagatgttgt taaaggtaca accttacagc taacagccac
     8401 agtcgccccg gctgatgcaa ccaataaagc tgtcacttgg tcttctgcca cacctgccaa
     8461 tgcgacagta gattcaaatg gacttgtgac tggtattgct tttggtacct ctgtcattac
     8521 tgtcactact gttgacggtg gaaagacaga taccattaca attactgtac cgtcacccgc
     8581 tagcttaacg acggactcgt tcccgagtaa cctacttgtg ggtaacaagg tacaactgac
     8641 gtatacgaca aacccgccaa actcgccgtt gactgatatt gcttactcat cgtcagatga
     8701 gactattgcg actgtcgact ctacgggtct ggtaaccatg ttagcagaag gaagtgccac
     8761 tattaacatg agtgctaagt cgtatggtga ggcagttagt gacgggtctg gtatgtaccc
     8821 tgtaacatta agtgtgcaca ccgattcgtt accttcgttg gcagtaggtg caacacaaag
     8881 tcttgttgtt tcaactactc cagcctgggc cttaactgac ccagcaagta cggtcgagta
     8941 tactacgaca gacgccactg tggcaactgt cgatactaca ggcctgataa ctggcgtcgc
     9001 ctccggtggt tgtagtatag gtgcgacagt aaaaaatgga ctggtagaag catctgatag
     9061 ttcctatcaa tcagttgact aaccaggcaa taaacatttt cttggccatt tacacagact
     9121 ttattcctgt gtataatggc cggaaagtcc accccatgag gtaaacaaga tgccgttgaa
     9181 tgtcaaccag attgtcaacg ttcaactgaa caacacgccg actggtatca gcaaaggtga
     9241 cttcggtaaa ctggctctcc tgactcagga cccaggcact gcattccctg atggtgacaa
     9301 tggtcactat gttgaaatct ctcaaatctc agaagctaat gcttactggg gtacaggctc
     9361 tgttgtcatt gaagcgttaa aagtattctt tgcacaaagc ccgcgtccta agtcggtagt
     9421 catcggctca tgggacccgg acggtactct cgaagacgcg ctgaactcgt tcaacgacgc
     9481 ttaccctaac tggtacgttg ttcgtccgct tccgccaact gctcagctca ctgctgacga
     9541 gcttaccgca ctggccggcg cagtagctgc atacgacaaa aagcgtatga gctataccac
     9601 gctgaacgct gcagacatcg aaaactctga caccaacaag attaaaattc ttgctggtaa
     9661 aggttacgat aatatgtggc tgcagtacga caagaacaac cagaagtacg ctgacatctc
     9721 cgcgatggcc cgcgcactgt ctgttaactt ctcaggtaac cgcacaacga ttaccatgaa
     9781 gtttaaacaa gagcctggca ttacgccgaa caacactctg acgctgactg aagcgaataa
     9841 gtgtaaagct ctgggcatta actggtacac ctactacagc acgtttgcga tgctggctga
     9901 aggtactgtt ctcggtactt ccaacccgcc acgcttctgg gatgaagtgc acggcctgga
     9961 ctggttctgt aacgctgttc agacctatgt cttcaacgcc ctggctacgt cacccacgaa
    10021 ggtgccgcag acgaacaaag gtcacgagcg ccttactggt gctgcagctg ttgcatgtca
    10081 gcaggctgtg gacaatggtc tggttgcacc tggcatctgg tatggcgatg agttcggtac
    10141 gctgtcttat ggcgaccgtc tggaaactgg cttctacatc tatatccctg atgttgatga
    10201 ccagcctctg gaagagcgtg agaaacgtga agcagttgtg atgcagattg caatcaaact
    10261 ggctggcgct atccactcta gcgacatcct catcaacttc acacgttaag gagttatcaa
    10321 tgatcatcga ttcttctgaa tgcgtgctga gccttaacgg tgtccagttg tcagactggg
    10381 ctgatggcgc cgatgtaatc gacgttcaat gggtggaccc tgcgtccacc tacctggctg
    10441 gcgcagatgg taacggcatt cagattatga acccgtcgaa agccatcaag ctgaccgtta
    10501 aggttaagca gtctggtcct gacgccaaat ggctgaacga ccagtacaac ctgcagcgta
    10561 acaacatccg tggattcgtc ccgtttgttc tgcaggctaa agaccttctg aaccaggacc
    10621 ttgcctgggg taagaaaggt tacttcactg acggttcccc ttggacccgc ggtaatggcc
    10681 acaacccaac tacgttcgcg attgtcttcc acaatggtgg tatgactctg accgaaggtt
    10741 ttgacgctta ataaaaggaa ctgacaaatg actgagccca aatcatttga catcgacggt
    10801 gtaacgtata acatgaacct ggcaaacgca ctacctgcct gggcagtcct gaagaaagca
    10861 gggaaactgt tcaaaggcat cggtaatgct gacattgtgg gtaaagacaa taaggtcgac
    10921 ggtaagaagg ccatgttggt tatccttgat gctgtgctcg acaacgcagg ctctgatgaa
    10981 gtgactgcga ttgaagacct catcttcaag aacaccgttg ttgttgtaaa tggaaccccg
    11041 cgaaaactcg gcgatgtaaa agaccagcac ttcaaccagt atcgcagcca cattctgccg
    11101 attctgaaag aaggtctgct cttccaattc gcggattttt tcaaagggaa tggcctgtca
    11161 ggaatagcgg gtctagccat gccctcgacg aaatagagcg taaacgaaac cagtcaggga
    11221 cgcaagaaac tgactggttt atttggttgc cagttatcaa aggccatata aagctggagg
    11281 agctgaagac cagttacact ctatgcgaat tgtgtgacct gcatatagct attctcgact
    11341 atgccgagct agaggaaatc catggcgaca ataatcgata gcttcctggt atcgctagag
    11401 agtaaggccg atagttctgg ctttgacctc ttcgaccagc tgtctcgccg ttttgtgatt
    11461 accctcggtg acgtaatcaa tctggctgag cgtgctgcaa gtgcgctcgg caagatgttt
    11521 gcgcccgcgt tagaagcgga tgtaattggt gccaagattc gaggcttcgg ttacgacgta
    11581 gaatcgacgt ggaaaacgct gatggatatg tctctgcaaa tgggtacacc attccaggag
    11641 gcactcgacg gctttaccaa attaaaagca tatggcgttg acccgttaaa cggttcgctt
    11701 cagatgctca aaactatcac tgccgcaaca ggcggtgact tggcacgtac cattattgcg
    11761 tatggccagg ctactgcgat gggttcattg cagggccaag aaaagaacca gttcattaac
    11821 gccggtgtcg acatctgggg tgccctgtct cgctacctag ataaaccact tggtgaactg
    11881 caagacatga tgcgcaagaa gcaaatcacg tctgacattc ttaccagcgc tctgaaaaaa
    11941 gaagctgagc gtttaaaacc aattgcagaa caagttgcta acacactgaa agctcagctt
    12001 accaacttga gtacaatctg gtatgctgca cgagctaagt tctcgcagac cagaatctgg
    12061 agtgaagcaa ccaaaggtgc tatctctctg gttaagacgt tgacatctgt tcttaatgat
    12121 gcaacgctta ctgcagcatt taaaaagttt gatgaccttg tattcggctt aattgaaaac
    12181 gttaagcgtc tggtatacgt agtcggtgat aatttcccgc taatggttgc cataactact
    12241 tttgcactga tgcagctcat tcctgtgctt gctcgtgtag gtaatgcgtt tatggcgctt
    12301 gcagccaaaa tactgatgaa cccgttaacc tggttgattc tcggtattgc tgcaatcatc
    12361 tcgctgctcg ctgaccttga tgatgcgtta gcaggccgtg agacaatggt caactggtcc
    12421 aaggaagctg ttcaggcttg gagccttgtt aagcaatatg tacttatcat cgctgacgct
    12481 atactggcaa tcttcgatgg cagggcatgg gacaagctga caggttggtg ggacaacctg
    12541 atggtcaaga ttaagaaagg catcgaagac gttaagcttt ggattactga agctattgct
    12601 cagttgcctg gtggtcaata cctgctgaac atgtttagca agatgccgaa catgaataac
    12661 cctcaggcta ttgctgatgg ttatggtaca ggacctttgc cgccgcaaca acctaagcca
    12721 caaggcggtg gattcagctt tagcgacttg cttagctggt ctacccgtaa cttcaaccct
    12781 attacgggtg agcttacccc tggtggccag gcaatgcgtg cagcaatgaa tagtgcaagc
    12841 cagtctgcta acaacagcgg cgcacctacg gttatccacc aggataacag tgtcaaggtt
    12901 gatgcaacta ttacaggtgt tgagaaccca caacaggtag gcaaggaagt tgcagaccag
    12961 actaagctgg cgcatcagaa tgcttcgtct aaatctaact cgcagacggc ggtgaaacaa
    13021 tgactgacat ctttacaggt attgttgact cggctacgca gttggcgaat gacgctcgta
    13081 acacactcat gggcgatggt accgccacac tccgtttcag gaactgtggc ggtattaaga
    13141 tggatgcagt caccaacgaa gagcactcct ctgagttgga gattgcagac aacgaacttg
    13201 agtctggtgc caaggcgtca gaccatgctg ctatccagcc gaaggtgata acggtcacag
    13261 gcgtggttgt gggttacctg gacacgtcga ttcaggaaga cacaatcagt gatattaccg
    13321 gcctgagaac gcttgatttc ttggatgata tagagcttcc taaagtagtg tctactgtcc
    13381 tcgaaagtac aagggactta gcagtaaaca agctagcttc ctttatagac tggggtggtt
    13441 tagacgctac catttctagc tctttagttc cttggttgcc tgactttagt atagcggaac
    13501 agctgaagcc ttcggacaac ttacgtattg aatctgtata ccgtaagtta ctggacttcc
    13561 agaaaaacgt tatctattgt gacgttgaca cgggtatttt taaatacacg aatatgcttc
    13621 tgaagtctgt tcgtgtggta caagagaaag acggttcagc cactttcact ttgacattcc
    13681 gtgagatact ggaagtacca attgttgtta ccaacgctgt agctgctaag tcaactggca
    13741 gacctgctaa tacaggttca aagaaaagtg gacgagcgca agctcagggt gatgcaacga
    13801 cgaagaaaga tattaacaca actacatcta ttagtgataa gaaggcgaat gataaccgag
    13861 gcttcaacgt tacactcggt gacatcttcg gcgttaacct gcgaggtctg ttctgatgat
    13921 tatgacaacc acacacttcc ttgatattat cgggaatgac ggttctggta tctacgacct
    13981 tgaaccgacc agtgctggac gtcagtcaat ctcaattcag attgcaggtt atacctacca
    14041 ggttgaccta cggttcaata ccataggtca gctctggcag gcaacagtaa ccgacgtctc
    14101 atctaacaat gtactttgtt ccagttatgc tttacaatat ggccgagtag cttttggtgg
    14161 ctgggacact cgtattgcgc tgatagtcag cgataagtcc tcaagccgta ttggtcccat
    14221 gaccgctgat gatatgggag gacgttgcag tgtcttcatc gtcgacaaaa cagcctaccc
    14281 gtcagtttgg ccgagcgtta aagcttgagg tcagtaacgg gaaagaaggt ataatcattt
    14341 ccaaccttcg cgttaccttt gatattcaaa aaggtaatgc gaagcatccc aataaagcaa
    14401 caatcactgt attcaacctg actgaatcca accgctataa acttgcctct ggcgaatggg
    14461 attacgttcg tctctctgtg ggttatggcc ttacagatgt tgtgtaccgt caaatcttcg
    14521 aaggtgacat aaccaggact aatgaccagc gtaacggtat ggacatccag actgtgcttg
    14581 aatgtgcaga tgctctcaag tcatatacaa atggattcat gtctgccacc ctgactaagg
    14641 gttcaacgca tgacgacctt gttgatatgt gtcttgccag catgccgaag gttgacgaag
    14701 gctttatctg tcttgataac aatatcaaac cgtttatgcg tgcccgtact atgttcggtc
    14761 agactcacca agttcttgac cagatagctg gggctaataa cgccacgtgg tcaattcaag
    14821 acaacaagct aaacatcatt cctaataacg gatatactga tgccgaggta atcgtgctgt
    14881 cagtgtcgtc aggtatggtt ggtgctcctc gcggtacaga caaaggtctt gaggtaacgt
    14941 gtaatctcaa tcctactctt tctgtcggtg gactcgtgca ggtaaattct atgtttacac
    15001 agtacgacgg acagtataaa atcgacacag taagattccg aggtgacaac aaaccgaaag
    15061 gaccgtggct ggctgatttg acgttacttg gtggtgactt tgccaagaaa gtacgtcgac
    15121 tcaagaagcc gcgtaagaag tctgaaatcc agtacgacta tgtaaccgag ccaggagtta
    15181 acaatacata tggccgttaa cgactttaaa acagcaacgc ttgacgaagc gcttgaagct
    15241 gctttgtttg ctgctgctat cggcaagcgt cattgcttac ctggcagggt aatgtcattt
    15301 gacaaagaca cacagaccat aactgctgaa ccgatgatta gtgctgaacg ccctgacggt
    15361 tcaatgcttc gcttgccgcc tattgctgat gctcctttat tccagctagg tggcggtctg
    15421 ttcgttatca ctgttgaacc taaagagaac gacccatgcc tgttactcgt agctgaccgt
    15481 tgcattgaca actggtatga gactgctgag aacaatgtac ctggcgactt cagacaaaat
    15541 gatttgtccg actgcttcgt acttgtgggc ttcagaccta gaccgatgaa gataaccaac
    15601 tggatggaag gtatcacaat tcgtaaggtt gacggttcgc actatatcaa cattaacaac
    15661 agcggcaaag taagtgttaa agcaactgag cttgacctta cttcaacacc tactttaacc
    15721 gcgccaaaca cgtctgcaac gtttaaagaa gcaacgatag gtggtattaa gttcagtacc
    15781 cacaaacaca aagagaacgg cgacggtggc ggtattacag acggtccaca ataaggtggc
    15841 ttatgagaac cagacgactt gattcaaact gggactggaa cttcggacgt ggtcgtctgg
    15901 actacgccga agagtctgag tccattgaac aacgcatcaa acagattctg cagtgttata
    15961 cagcagactg ggttcacgac ctggagtatg gcatagactg gttcggtctc atggataagc
    16021 ctgttcaatg ggctgagctt gaggctgaaa ttaagactgc tatactgtca gaatatggcg
    16081 ttgtatctat tgacagcttt acccttaact tcgaccctga ctcacgtcat gctacttaca
    16141 cggtagaagt taacgacatt tatcataacc caattagtgt taacagaagt gttaacctgg
    16201 caacggcgag gtaatcaatg ggctcggtaa ctcaaaccgg ttacacgcca gtaatgcttg
    16261 acgactggat ttccagattc gagacattat tccgtcgtgt gtatggcgct gacatcgacc
    16321 tgtcagctaa atctgcagac ggacagatgg tcggcatact ggcacaaatc tttgcggacc
    16381 aggacgagca agttgctatc ctgttctcta tgcttgaccc taaccaggcg tcaggcgttt
    16441 atgttgacca gttccttgct tacctcaagc tttctcgtaa gtctgagcag gttacactgc
    16501 tgactaaagt taagattgaa ggcagcaaga acttaatcgt acgtgtgcct tatattgtag
    16561 ctgatgctgc tggtaatgaa tatcagctca actctactgt agcgcttgac gatacaggtg
    16621 ttgttgaaac tagcttcagc tccactaaaa ctggccgctt tgtagtgcta gctaacgatg
    16681 tgctgacacc aaagactatc ctgcctggcg ttactaaggt tactaacctg caggtatctt
    16741 ctggcggtgc atccactgag ctcgactctg aggctgttga ccgggcatac gactcttacg
    16801 gtattacgtc acaaaacaca gtggacggta tcgtggctga gattcgtcaa atgccagatg
    16861 taatcgccgc tgctggttac gagaacgacg aagatactac tgacccgtta acaggtctgc
    16921 ctgctaagag tatgcagatt gtagttgatg gcggtactcc tgctaagatt gcagactgta
    16981 tcttcagacg taaatctaca ggctgtaagc agattggtac acagtcatat aacgtaacag
    17041 ataagactgg caaacctcgt acaatgaaat ggagccagcc gacgtacgtc aatatgtatg
    17101 cgtcgattgt tgttgctcgt aaagagctgt ttactgatgt gtctgaggac ttgattaaaa
    17161 atgcaatctt gtccaaagtg tttaacatcg gtgaagaagt atctacttac gaactgggcc
    17221 agttggttca aggtgcaaac ccgaacttct acatccagtc cttctttgtg ggtacaacag
    17281 caaatccgac gtctggcact atccagaaga ttactgcatt acagcgagca atcttctcag
    17341 cagacagaat cactattgcg gtggtaaacg ctgatggcta attacaagca actgttaatc
    17401 caacagtatg ctgacaaacc aaaagccctg gcaacaatcc agggttttga cgatgcgatt
    17461 caacctatct gggacggagc acaacaggtt gttgatagtc ttaatatcga caaagctttt
    17521 ggcaaaggcc tggataatgt tgctgctcgt gtaggtgcgt cacgcgtact gaaaaaaggt
    17581 gttgaccgta agttcttcgg cttcaccaat aagattcctg atgtactggg ctttggtggt
    17641 tcgtctggca gaaagggtgg accattctat cgttacggtg catcactgtt tgacccagtt
    17701 gttcttgatg atgttgactt gcgtacatat atcaagatga aaatctggaa gaacttccag
    17761 gaaggcacaa tgccatactt gattgacttc ctgattgaat tcttcggcgt gaacaacttt
    17821 gttgttactg acaacgaaga tatgtctctc acgttagaaa tttatggtac actcacgcca
    17881 ttgaaacagg tgctcatcca gaactatgac atcttgccga gaccgatggg tgttaagatt
    17941 aacctgaaca caagcgtaga tgcaacagat gcgttgtatc gttatgctac tgtaaactta
    18001 ccagcacagg tgaacgtata tggctgatgt acagactaga ccggataatg acatcttcgc
    18061 gagtgctgca ggcactggtg agctgttacc attcggtgac cttgcccgtg gttggggtgc
    18121 gaccctgggt tactcagacg gtattccacc tatggagtgg ttcaacttca ttggtaaccg
    18181 tactgacaaa ggcatccact atattctgca gcaaggcgtt gacgtctggg ttgccaccga
    18241 gacatatcct gttggtgctc ttgttaaagt acaagcaagc aatatgctct atcgttgcct
    18301 tgtacagaat attaacatgg cgccagctaa caacccaacc cagtggcgcc ctgtactcga
    18361 ccttactgct gcaactgctg ctgcaagaca ggtcggcaag aactcaggta acctgattca
    18421 ggttggcgcg tttggcctcg gtggtaatgc tgaagttgtt actaacgcat cgtcaattac
    18481 taacgatggc ttgtatcagc ttacacccac aggagtaggc ggtccagagt caggcgttgc
    18541 atgtgagctg gttcatatcc agattgatgc taataacgct actcaatggg ctaagcctgc
    18601 taacaagcga atcctgtacc tgcgcgacaa gattaatggt acctggaact catgggaagg
    18661 tcagtatggt cctagtaata aaccgtctgc tgcggacctg aacattgacc aggacttcat
    18721 ccctatggat ggttctgact caatccgtgg taacctcggt acagtaggtt gggttcatat
    18781 tgcacgcaat acttctgacc tgttccgtgc tgctaactct tctggtgttg cagttcacga
    18841 ggtatctggt aacgtagcag gcggtacggc agttactgag tacatgacct ccgtgtctgt
    18901 ttcggccaat agtaacttga ttactgcagc tcgctggggt tcagtaccta tgacgcacat
    18961 ccagcatatc ctggtatctg gcggtgcaac ccagattaac ctggctgtgt ctcgtgccgg
    19021 tggtattgct gacagacgta ttgccgcatt gtctgtggat ggtgcaaata accgagtcac
    19081 aacactaaat agctttactt tatgtgaaaa tgggactaga gtatattcac caaataaccc
    19141 tcagcctgtt gacttatcga gtgtcgtgaa tagcgtccgt tggggttctg aagtaactaa
    19201 cccaagaact ggcggcgaat ccttcgtgct acgcgtccca tctggtcacg cagcaactgg
    19261 tttcgatatt cattctaaga gcggtcgtga agatgaattc cgtaatgtct tctctcgtcc
    19321 actccagatt ctcgttaatg gtagctggtt cactgtagga caaatttaat gaagattgcc
    19381 aaaacgttcg gtccctttac tcctcgctta cctgcgagtg aaagcgaaga acatatggca
    19441 aacaccctcg gcgtcgccta tcttggcgcg ccggatggtc gttgctggta tgatgttatc
    19501 cctgagcttg aaactgaatg caaagggatg cacttcgtta ctgtgaatga cgataaagct
    19561 gttaccgctg tttctgctga cgcgtcaacg ctgttcccgt ctggctgcta tgtaatggct
    19621 gttacaggtg cgcctgatgc catggtgcaa cgtgtaggta catggttgtt taacggtaaa
    19681 ggcttcgagc tcgacccttc tgtgggtatc gaacaagcaa gacgtcgtaa agcgtcggcg
    19741 ttggaagaag ctactttgca ggtttctatt ctgcgcgatg cagttgattc aggtaaagca
    19801 actgacaacg aaaaacgctt gtttgaattg tggcgtgatt atcgtattgc tgttaaccgc
    19861 cttgacatca acgaaggtac ggtaatgaag ttacctgcta aaccggagta actatggaac
    19921 ttgcacagtt taataacttt accgaatatc gcccacaaag gacggctgtc aacttagcta
    19981 agtttaaagc tggctgtacg ttcattcgtg atgtaggcgg taacgactgg tacgaggttg
    20041 taaggctaat agcccgtcag tacaaagacg catggtttat tactgtggat gagtacaacg
    20101 tcgttgttgc tgcaaccaaa ctgcctggtc agatgttccc tgttaacgcc agcgtttatg
    20161 ttgttgacga gattcctgac gttaagaact tctctgaagt atgccatcag tggttgtact
    20221 tcaatagcaa gtttatgttg catgcagaca agctcaagga agatgcttca tacaaactta
    20281 aatctgagtt agcttgggtt ggtgatgaga ttgataagga agaggacccg acacgccgtg
    20341 tgctgctgag taaatatcga gcagctctta cagtgcttga catgtcagcc gcacctcata
    20401 tcgactggcc tgagcgacca taagttattg atgccagcaa gcttaatcag ttgctggcat
    20461 atttcttttg gcaaacaatc gtgctataat ccactctgag tgtacaacca accggagcta
    20521 agggatgcac gacttattcg agcgctggtg ctatacaatt ggccagttca ttgcctggct
    20581 tacaataaca gttagtacat tgtctttaag tgattggggt actatcattg gtattatctc
    20641 atcccttata atgttaattg ttgttaccta taaccagaca cgtcgaacca aaattatgtc
    20701 ggactattac agacgtaaga agccggtgga agatgaggta gcttccgaag aagaggtgtt
    20761 gcgtgagtct aaaatcaaca gcgactaaag gtggttgttc cgtacttgct attattggtc
    20821 tggtattgtc aatgaccagt acgcatgtac ggactaacca ggaaggtctt gaaataatcg
    20881 gcaatgcaga aggttgtatg cgcaacccgt atgtttgccc tactggctat cttaccgttg
    20941 gtattggtag ccgcatctat gaagatgaac cggcagtgcg taaagcaggt ttgactgacc
    21001 aggagattgc tgaccgctgg gtcaagaata tccaggaagc tgaaacctgt gttaataact
    21061 ggttccacgg aaaggaaatg aacgacaacc agtttagcgc aatgacctcg atggtattca
    21121 accacggttg cactaagttg cgtcgtaata aagatggttc tccaacccgc atctatactg
    21181 cagctcgcta ccagaactgg acggagatgt gtaaccgtat tactgactgg gatatgggcg
    21241 gcaagtacag aggcttgact atacgtaagc agaaggaaaa agccttatgt ctaaaaccgg
    21301 tgcagtaata atcacgttgt tcggaattgc cattgttctg ctgtgtttgt gggttaagtc
    21361 cctcaagcag gacattcaaa tcaaggatga tactattgag cagattacaa aggacaacaa
    21421 agaattgtcc actgccaata ctgagctgcg cggtcagata gctgttgagc gcagtgcttc
    21481 tgctgacatg gcccttaaga ataaagagct tgaggacaag ctcaaagaaa ggaaaccaaa
    21541 gtatgacgca gctacaaaga atgatgcttg tgccaatact aatgctcctg acggtgttat
    21601 cgacctcatg cagtaacaag cctgtggtta tttacaagga cagaatcgtc aagcagtacc
    21661 cgcctcaggc ttatcttgtt acgtgcaaga agcctgtgtt gcagggtaag acctggaagg
    21721 atataggtca attggcaata gacaggggag tggctcttga agattgtact tacaagatag
    21781 ataagataat tgaatggagt aatggaaagg gccccgaata agggcccttt attttatcgc
    21841 ttggctttgc gctcgttaaa gttagcacag tgagaacaaa gtactgtacc ggcaatcagc
    21901 tcacgacgct ttggttcaat aggctcgcca cactgatagc aatcaatagg actcacacct
    21961 ttatattgca cgcgacttgc tattgctgca tcacgtgcaa tctgctcagc atccgatgcc
    22021 atatcattaa cgtctgaagt gcgggtagtc tcaatcattt acattcttct tcacagtaga
    22081 tagtttctaa ctcgtcgcat agcttctgtg tccatgcgtc gtcctcgcct cgtatctcaa
    22141 aacacagggc ggtaatatca taaccgttga taccgctttt gtaaagcttt ttggcaacat
    22201 cttccggttc ttcctggaat atccgcataa accagtccag ccccgtctta cattctgagg
    22261 cgtctagtat ctccttcgcc cttgccttaa gcgtttcatc tactgggtat tctaaaccta
    22321 tattagacat ataatagacc tttagtgtgc ctcatcccag ttcataccta tttgcgcatc
    22381 tgtaagaaca ggaacacgga gtggtaacac tgtttccatg acctttacaa agtccttaaa
    22441 tcctgcttct gcactcttag tgtttgggat agagaagttt aattcatcgt gtactgtaag
    22501 acgcggaaca ccaatctcgt caaagtaccc gtcctcataa cctttcagca taccggcttt
    22561 catctggtcc gcagaagaac cttgaaggac tcggttgatt gctttgtggg tgttagccag
    22621 tttaatatta ccacggttat atgtggcaag ggcttcatct ttcggaagtg gagtaaagcc
    22681 ttggccaccc cattcaggca cccacaaatc aaaccacgtt ttgcggccca ttatagtttc
    22741 aacgtaaccc tgtgagtagc atagctcttc atagtgtttc attgttgcac cgatgaatgg
    22801 tgcaccttgg tggtaagccg caaggattgg ttctgcttcc tcaggagtca tagccagctt
    22861 acgggcaagt gctttaagca tcatgccata taacagaccg aagttaattg tcttcgctgg
    22921 tttacgttct ataatgtgac ctgaggcttc cttaataatg tcgaccataa cagcgtggta
    22981 atctgcttcc gggttagccg caaaaattgc tcgtaactca tcagcacccg gtccgactgc
    23041 aaaatgcgcc atgaatcgat actcgatttg ggcgtagtcg gcggaagccc atctgtgtcc
    23101 aaggtccggt acgaaacaag aacgaacgag tggtcccaat actttgtgtc gagacggtat
    23161 attctgcaga ttagggtcag atgagctaaa ccgaccacta acggttccgc cgtcatcacc
    23221 gcgcatttga tggaattgac cgtgaaggaa gccatttgta ttcatcccca agatgtagcc
    23281 acgaataaac gtggactgga ttttctcata ggacttaatc tcggaaataa gctctgcaaa
    23341 cgggtgatgc aggcctgcaa gaaagtccgc cgtaaatgat gggttacctg ctttagttct
    23401 gccatactcc agacctaaat ggtcaaaggc aagagcaagg tcactacccg agttgacgtt
    23461 aacattgaag ccaagctggt cacgtatctg cttgtgcatc ttcttaatct cttcggacaa
    23521 tctgtcgtcg gcgaccttcg ctgcatccaa gtcaacacgt acacctgcaa aacgcatttt
    23581 caacattaat ggaatgagct tgcactccat ataaaacacg tcagttaaag cccagcgttg
    23641 aagtaaaggc cactgggctt tcatgatgtg gataggtaag tccgcatctg attccgcata
    23701 gtagcccaca agacgtggag gcgttttgta gatgtactta cgggcttcac ctgtaggttt
    23761 acacccgtaa gcttccgcaa tccactcata catttctgct gagtctttgc cttcacctac
    23821 atattttctt ccaagtcctt ccaacgccac acgcgcacct ggatcgagaa gagcttctgc
    23881 atattgaaca tccatgcaca gtcctttgac ttccacgcct tctgcagaaa gccagcccag
    23941 gtcatatgtg atgttagcac cgactttagt ctgctcaggt cgcgaaagtt cccgtcgtaa
    24001 ccaaccaaat acttgctcaa ctggtaggtt atcctctgct ccgagctcgt gtcgtattgg
    24061 gtagtaagct ttgaatccgt tgtcagtggc gacactaact ccaacgatat gaccttcccg
    24121 cctggcccaa ccagaaccat ttgtgtccat ccctgggtcc catgtttcac agtcaatacc
    24181 gataagcttc gcagaagaca aatccgggta atgcgcgcgc ggccgccatc cagtatccct
    24241 gacatgcgga ataggacggt tgataggttt aacattcttg accccttcaa atccatcaaa
    24301 aagaaaactc attgacctgc cctcacgtac gcaagtacaa ctgtacgcgt gtcgttctcc
    24361 atcttaagcg cctgacttcc tagtccaata cgttgcatgc cttttgcaag tttgctcact
    24421 tgacttataa cacagttaaa cggctttgta aacttagttg actcaaagtt gatgtcaaca
    24481 gtcatctttg gaattacatc atctggaagg ttagcctttg ccttgctttc gcttataacc
    24541 tgcaagattg cttgaccttc atcgtaaccc gtaagctggt ccataacttc caggaactca
    24601 ggcgtgatgt cttccatgtt catttccatg ctaaagaact tggagatgtc tggccatgtt
    24661 gctgcaagca caggtgaatc catctgcacg ttatcttcaa acccgaagaa catctggccg
    24721 cgagtatatc ctacacttgt gggttccatc ttcagcttaa ccaaggcgtc aagcattggc
    24781 tttgaaatag cacattcaaa ttcaaagtca acgttaagct tctcgcgaat catatactta
    24841 ccatttgtcg cgtaagcata gccatcgcgt aaaagtaatg atgtcgccca gacttgtgga
    24901 gcctcgctag gtacccattt tgcgagagct gataaaactg ggaggagctc tccatgtgcg
    24961 gagtaccacg tattgactga agtaactggt ggcagaactt cagataagca ttgcattctt
    25021 gtcttaagaa ctcctgctgt gacagtgagg ttccctccgg cggtgatatt gaaagtaatc
    25081 tctttagtcc gtgcagcatt aacggccttg cgaaatgatt cagcatcaac ttgtatgtct
    25141 gggaaacctg gcgatggtac tcgtaataat acgttcttgt agaacgagtg catgacttcc
    25201 ttgtccaccc atagcttgcc cataagaccg ctatcagtgt acttgacagg acgaaccctt
    25261 tcaacgattt tctgtaaggc tttggtgtca tagttaaatt tgcccatagt taaaagggcg
    25321 acctaagccg cccgtctcct tatacagcca tcggtaactt aatgtttgcc atcggcgtat
    25381 attccgccat caggccgttc aaatcatcaa cgcggaagtt gaagattgat ttgtcgtaga
    25441 ttgcgttgat tgatggtcga cgacgtgcgt tagtgtcata catctcatca gcgttctcta
    25501 cgatacgctc aaggaactgc tttgaagcgt caacatggtt ttcgtagatg tggtaatcac
    25561 ccagcgtaac agtcaggtca ccaatggcac aacctacttc agccgccaac ataatctgca
    25621 gtaactgatg caagaggatg tcatgtggca gaccgagaat cacgtcagcg ctacgcatat
    25681 ggaacatcag ctcaagctca tttgccccat taacaaaaca ctggaagcca tgatagcaag
    25741 gcggaagggc catgctcggc atctcttgtg ggttccatgc cgttacatac atacggcggt
    25801 ctgtaggatt ggttttcagc gtatgtacca gctcttgcaa ctggtctgtc agctcgccat
    25861 tcttccagta ctctttaacc cattgagcac catacacagg acctaagtcg cggttgtcag
    25921 gtgtgcccca acgtttattt gcatcctgca ggttggcttc ccaccagttg cagcccaaca
    25981 tcttcaaagt atcgacgttg gtaatgccgt tgataaagca ataaagctca gcacctacag
    26041 ctttgatgtt aacaggcttg aagattggaa ccatcagctt gttgtcttta aatgccagtt
    26101 tgaaagcagt gccaaacagg cggcgagtac cggtaccggt gcggtcacct gactgttcac
    26161 ccttattcag gatggtagaa atcaggtcgt cgtacagtgc gtcaacagtt tggtatgttt
    26221 tcattacagc agttccagtt ggttagggtt agtgtgtgca ttgataattg cctgaatgtc
    26281 aggtttgacc caaccttctg gcttaacaat gtcctggcct gatttgtgct tactgttgct
    26341 tgcatcaggt ttagcacgtt ctttcgccat gttggctttc tgcacagcat cccatgcatc
    26401 atccagtggc cagttgtttg cagcgcacca gttgataaga tggatgataa gctgtgccag
    26461 acggtcgcag tgagtgtctt cagtatcttt aacatataca cgaagaccct tggcatcaaa
    26521 cttctccatc caactgcatg ggtcaatgaa gtgaatcggg tattcaaatt cattggagaa
    26581 ccaggtagtt tggtcgtaca ggtaaagagt acctgcggcg atatagataa ggtcaacaat
    26641 gccgtccagg aattcagctt tgtcgccttc cttgatggct ttctcaatct catccatctc
    26701 ttcgatgaga cggtcatagc gaagtttgaa ttcaggctta ccaccttcac tgataggctt
    26761 gaggtcaaac ttctggtgga aagcagttac acctgcagca attttactga atcgcatcac
    26821 ggagctcctt acatacagtt tcgatgaatt tacgtttggt ctcagtagac cagataatat
    26881 gacgggcacg ttctacaacg tcgtaacggt ctttacccac aggaaaggga acaatgaaaa
    26941 ggccagtacg ggagatgcgc ttgatatacg gaaacttgca gcgcatggtt gtttcaaatg
    27001 ctgtgaaggc acgttgtacg ccagctgtga atttgacctt atcaaactcg tattcaatat
    27061 ctttggcgta ctgacacact ttggcgaaag catctgcagg cagatagtct tcacgaccag
    27121 tgttattgac aaaatctatt tgaccctgca gacgcagaat ccagatgtgg taatatgatt
    27181 cggcaacacg ttgtaagttc attgtactct ctcctaacga aatataactt attatactac
    27241 atcactctct aggggtaaag cactttttta tattcgggta aaagaaaaag gaccagcgca
    27301 aactggtcct tttagcaggg ctggatgatt acacaaggag tagaaacaat gcaactgtca
    27361 acgtcatgca cttccggtac acttgctgtg cgctctcctc ggcgaagtat atagcgttac
    27421 acttatcaca aggattaaga gaagagcaca cagcaagtaa ccagcttagt tgtggtgttt
    27481 cagcgacctg gtgttattgt ggataacctg ccatcccgcg aggatgtcaa aaaggaaaat
    27541 gccaaaacac cacaactaaa ttggttgacc gccatctaca tccggcgcca gggtcaaggt
    27601 agcgagccaa taccccttat ggcgtcctgg gactcaaacc caggcatcat ggcatttccc
    27661 aaatctcggt cagcgagcag aattgaactg cattcactgg acaccctcac tgaacaccaa
    27721 cgcaccaggc ttaatcagtt tgttgaaaag gagagttgta aggatgtcca ttgaatggac
    27781 ctccgaagag gtgcattcgt gatcagcgcc gattattctg cgtcgttgtc aacgtcagtt
    27841 tcggtattac cgccagccag tgcagccgct tcagctttag cagcttcggc tttctgacga
    27901 gctttttcag ctttctcttc agctttgcga atctgctcag cggctttcgc ttcggctttt
    27961 tcagctttag ctttagcacg cgcttcagct ttcagacgct tctcttcggc tttagccgcg
    28021 tcacgttctg ctttagcagt atcgatgcgt ttagccagaa ctttaccggt cgctttacgc
    28081 cagtaggtca gctgagaaga aacggtgccg cgggacattt cggtttgtgc aaccactttg
    28141 tccataacgt cagagctgga ttcgcctgct tcgtgtgcct ggtcagccag gtcccaaacg
    28201 aaacgcgcac cagtgccagc tgccgggtac ataacgccgt ttacttcttc tttaccagat
    28261 acaaaagtca gtttctcgct cataattttt tcctcgtcta cagggcttaa tgtttgttta
    28321 cgtggttaag tataaccctt ttaaaaaagt atgtacacat cttttttaaa cttttttcat
    28381 acgcgtctaa aaaggaatgt catactcgaa atctttacaa ccggatgctt gtatcttcgg
    28441 cggcggtaac ttgcctccga accgtgtaca aacatcttcc ttataataga ggcactgcac
    28501 acaactcata tcctgtaaaa agatgatgag ttgtctacga gcttctggcg gcaacgtctt
    28561 tgcgattgct gccactttat tgaattcatc ttggttggcc aaaaccattc ccccagtcat
    28621 agttcatgat ttgtgggtaa ggacgtttaa tccatacctt cagttgctta ggtacagcaa
    28681 gctcaccctt acgtttgata aactcgtcac acgttgatgg aggttcagtg cctgcagcat
    28741 tcttccacca agcatctgcc atatttttag cagacccgta agcttcaacg ttgacccatg
    28801 ttgtgtatat ctccaggtta gaatagtata ttacctttat actatcgggt cttcctggtt
    28861 tctgaaacaa cgaatagttt accagcgtaa ctggtttgtc tacaacacga agttgtccat
    28921 tcgtcattac ttcttcttca gaagattcca ttgcaatagc aggacctgac gtctggaatg
    28981 tgaattcatg tccgcaaaca ggatgtacac cattttcgtc aggcttactt ccttttgcag
    29041 gatgcttaca gaacttggct gcaaatccac ttacctgatg gcagatagga cattccttgc
    29101 caccaacagt ctttggtccg cctttctttt tcttcttgcc gagacgcgga ggtactgcag
    29161 ggtcgtcgat agggccaagg tcaatagtat tagatgtaaa gtccattacc aggcagttct
    29221 ctttgcccgg cgcagtacgt aaaccacgac ccagaatctg tacccacaaa gcgacagaag
    29281 tggatggtct gagaatcccg agcatatcaa tctctggata gtcaaaccct gttgtcaata
    29341 cgtttacgtt aacacagaca cgagctctac cacttgtaaa ctcgtcaagc agatgctctc
    29401 gctctttctt acttaatccg ccgtgtatga caactgtctt ccagccgcgt atctcgaact
    29461 catcggctac ttcatacgca tggtcaacgc ttactgcaaa cacaagtatg tgatgtctgt
    29521 cactaccata gtgcatcatc tcacgaatgg ctgcaccggt tatgtctgcc tgatttactg
    29581 ctgcttcaag ttcggaaggt atgtaatcac ccatacgtgt tccgactttc gaagtgtcaa
    29641 tcttagttaa tactttctta ttgacaaggc gtgacaagaa accttcattc accagacgag
    29701 tgaatgagtc aggtgttgtc aggtcatagc agatgtctgt aaatataccg cagtcaagta
    29761 agtgaccacc agctaaacgg tacggagttg ctgtaagacc ggtaacctta atctttggat
    29821 tgacttcctt gaagtgtgca attaccttac gataagttgt ctcggacttc tctggaacaa
    29881 gatgagcttc gtcaatgaag ataagattga acttaccagc ttcttccagg ttattgatga
    29941 tggactgaat tgacgctaca acaatacgac ctgataagtc tttacgccct acagacgatg
    30001 agtagattga aactggtgca tgtggccagt gacgagtaat cgccttggca tcctgctcaa
    30061 caagttcttt aacgtgtgtt aggataagaa tacgttgacg aggatattga gtaagaatat
    30121 ccttcataag cataccgagt acaggagact tacctgaccc agtaggcatg acaatcaatg
    30181 gattgcctga atgtgaattg aagtaagacc accaggcggt gactgcttct tgttgatacc
    30241 agcgagcttc aaaagccatt taacgtctcc tcacttaata tagacattat atcacttcca
    30301 tgtgataacg tacactttta ctttaaggag aaggtgacgg gttcttcact ttgtgggaag
    30361 acgtctgcag gtttataatc cccgcatgct gctagttgtg tttgaattgt ttcaaggtta
    30421 tggtcgtgct tcttgcagta ccataccttg ccctgcacag gagatgagta tgcacaggtc
    30481 ctgcagttct tatctggtgc agcacctttg tggcacagat gatggtattc gcacatacct
    30541 acacgacact gccaccacaa cggcgattca gaaagcttcg gcatatcaag accagactca
    30601 gcagtaatca cggcttctgc ttttgacagc tgcatatcac tttctaacaa gtcgatggta
    30661 atctcttcat aatacatctc atcggtgttc ttgttgattg caatatataa tgccctgtca
    30721 agcttcagct ctcgcatata aacctgcatc tgagaatagt gaacaggctt acttgcttta
    30781 acagacttgt gcttaatcag ctctttgaat gacttgtcac cgtgcgtctt aaactcggtt
    30841 aaagcccata caccattgaa cttgattaca cagtcacacg aaccagaaaa gatgtcgttg
    30901 aacttactga ttcgccattg cttacccgtc ttagggttga caggcaatac ttcttcacaa
    30961 acagagcgaa gccaaccgat gatacggtct tcttccagcg taccacggtt aaacaatcgt
    31021 aactgcttag ctgtgaactt ctctttatac gaccagtgca atacgtgcca caggtaacga
    31081 taacactcgt gtccaatttg cgaagcacct aaatgtccgc gacgttcttc cttctcgtgg
    31141 gcttcgacaa tagcaacatc aatacgtttg ccaatcttat ccagcaatcc cattctagtc
    31201 tcctgcaagg tctccaggtt caaactcatc gtagataact cctgctccca caaccaggtg
    31261 agagacggcg tttgccatgc tgtctttcca cttggattgc ttagccttgt gtacaaaggc
    31321 tacaacacgt ctgacgtgta aattggcagt aagcatcttc gcacaatgtt cgcacggagg
    31381 atatgtgatg tatacagtaa ccgggcctaa cgaggaagcg tctagctcct tccttatatt
    31441 agctagtgca tttacctcac tatgtatagt gagagcgttc ttaagctcat taggcacctc
    31501 ctttaaggcg tctaactgct caggcaaacc gttataacct gttgatataa ttcgcttttt
    31561 ggcatcgacg attacacatc caacctggcg cttagggtcc ttagaccagc tagcaatctc
    31621 ctgagccact cgtaaaaaac gcttatccca cttatccata gtatcctccg catacaaaaa
    31681 caggagccga agctcctgtt tgattatacc tgggttagat tactcttccc aaggagccgg
    31741 ttcgtcggtc ttaccagacg tcgcaccagc agcggcacct gcacccgcac ccgcattcac
    31801 tgtttgtttc tgcgaggtcg tttgagatgc accttgcgtt gaaccaacag cagtagttgc
    31861 ttcagacgca tttttgtatt ctttaatatc gttgcggtcg tcgtactgac cggtcttatc
    31921 aatcttaata ccgaccttac ccattacgat gcggttttcc agcaggtcag tactggtaag
    31981 ttcaacgata ccaactgcac ggcacagctg agacagtttg cggtggccaa tatcaacagc
    32041 ctgttgattc gggttggagt aggtaatcat gtcaaacacg acacggttag cgaactcacc
    32101 ttcattaaca cgcaaacgaa gggacaggta tgaaccagtt cctgcagcag tcggcttaag
    32161 ctcgacttct tcaatcatca gttgatacca gttcttagga attgggtcaa acgatgcttg
    32221 tggttcgact tctgcagagt taaactgtaa ttcagccatg ggttttacct tttcaatagt
    32281 ttaagttttg gtttaacgct ttaccggcag cgttcggccg tggaacacat tatacgccac
    32341 tttttatcgc ggcgtaaacg tttttattcg ccggattctt cttcggcttt agcctgttca
    32401 gccgccttct tggcaatcca agccatatgc ttttctttcg attcatctga accgattttg
    32461 gtaacaccgc ctgggtcagt gttattcgct tgttctgctt cacgcccagt cataagcaca
    32521 tagctgtcag actcagcatg gtagtaccaa agctgataag gatgataacc ctgcagcttg
    32581 tcgtaaatcc aaccgaggtt agcaggttca cgagcatcca gttcacgacc tggtgcatta
    32641 cgacacttag cttcccattg gaagtcaggt tgtgtctgca ggtaacgctc gcagttacca
    32701 tccttgtcag gtgcagtcat gcgtaaagca agtacagcat ccataagata aggaagttgt
    32761 ttcggtaact gctgaccagg catgagaggc gaataaagca ttgcaccggt aacttcatct
    32821 ttattcttct ccagcttaca aaggtaagcg acgctgaaag gcaggtcacg gaactgacgc
    32881 atgatataca tcatcttgtc gttcgtgtta ccatatgcct gacgtttatc attgacctga
    32941 gtcttctcat agtcaagaca tacttcagcg acgtcagaaa gagaatcgaa gataaggtgc
    33001 ttgtacttct tcgcttcttt gctttcagtc agccatttgt acaagtccag aatatcctgg
    33061 aacttaccga tgggagttga gtcgatgtct gcatcagcta cagacatcaa accaccttca
    33121 gcatcgatga taagcacttc accgtgaggc agtgttttag ccaggctggt cttacctaca
    33181 ccagactggc catacaccgc aacctttggc agtttgtttt caactgccga tttggtagag
    33241 cggatttgta ccattaatga tagtcctcgt ataacatttc agtgtcagcg tacatcagat
    33301 aaagtgcctc gacggcatcg tccagactct cgaattgttc accgcaaaca tagaactcgg
    33361 acactccgtc ttgtgggtaa cgttcttcaa ctacccagtc atgacgaata ccgtaagtcc
    33421 aatagtcaca ggcttcacct gctttcagtt tacgggtggc tttgaattgg ttgagtgtta
    33481 acatggctcg ctcctcatgt gtataggagt attatacccc acttacatgg ggtatgtaca
    33541 ctactatttc acacgagttg cattacacga catcggatgg tgaccaagtc ttgtgataag
    33601 accgtcaagc agaattccag cgtgagtctc gttgtatgct tctacccaca atggcaattc
    33661 catattcggc atgtacacgt tgaacttata cacttctttg aatgccttgc tgacaagcat
    33721 aatgtcgaga ggtttcggaa gctcaatacc cttgctcttc cagaagttat ggaactcaac
    33781 actgttgaca ataccataca gcacacgctg agtcaagtca gtcttgaggt ctgcccttgc
    33841 tttggtattg atatagaaac ggcaagagaa aaactcattg acgttaacga catcaaccgc
    33901 ataaaccatg ttaggttcat cggttgttgg tgcggtgtat actacgtgtt tagttttgaa
    33961 cagttccatc gtactctcct tggaggaaga ggcgggattg ctcccgccgt attgattatt
    34021 gcagttggtc tttcagtgca gcgataccct gaagcagaga agcaatctca ggatttgtct
    34081 gagccagctc cattacaaca gactgcttac gacggtccat ctcagcctgt acttccaggt
    34141 caagacgtgc agatgcttca cgcagtaact gctcagcctg ctgacgacgt tcatatttct
    34201 caaagtcagg tacagacaca atccacttca gcgtcgcgct gttaaagcct gacgagttgg
    34261 cttcagacac agacacaaca tcaaccagct tagtgcctgt cagctcagga tagttgctgt
    34321 tacgaacatc aacaacagct ttgtcaccga ccttaacttt gccgatgtat ttgtaagtat
    34381 acacacggcc gttaggttca aacttaacgc cgacatactt cagtttgtcg tctgcgagtt
    34441 caacaccctg agtcaggtta atcgacacag gcgcagagtg agtatggtta gccagctgtt
    34501 gagcagacat cattttagat gtcaggtatt gctcagagaa agttggctta atggcgcgga
    34561 atacattttc gttgtaagtc agccagttac cagtctcgtc gatacaagca atctggctcg
    34621 taccatccag cgaacgaaca ccaggacggt tcttttcgat gttgtacagt ttaccgatgt
    34681 tcaggttggc gtactgcttg catgcaatac cccagttctg tttttcggat ttgaactgtt
    34741 ggaaacggtt ggtgctgaag ttctgcttca gaccacggtc gtcgataatc cagatgttct
    34801 catacgcatt atcggtggcg ccgaggttag catacacttt gccctgagtc agcaggcgag
    34861 tgttaccttc gtcaacacag ataacgaagt taactgcatc gtgagcttta ccgtttttat
    34921 cgaatacttt agccattgtc tttgtttcct ttgtctgatg aacgcttttg atacgagctg
    34981 tatattgacc aggtttaatt ggtccgtctg ttgtaagtgc cagcttaacg caaacacctt
    35041 taccgattaa ttgtgttaat tccacttgag tcacctcagg ttgtgggcgg gaaaagaaat
    35101 cagccatctc aaacgaactc caccaaaaag aagcgttaaa tggatgttcg ctcaaatcaa
    35161 ggataggttt tcccgcgctg aagtgagccg gtgccttacc ctggtagttg acgctcttac
    35221 cgacagttga agcatccatg gcaatctgtt ccagacgagc gattgctgct tcatacttac
    35281 gttcaaaagc tgtaggacca aacagcgcac gacgaatacg ggacagattg aacatgattg
    35341 tgtttcctta ttgcttaacc gttaaaaaga ttatatcact agttagtggt gatgtatacc
    35401 tttattttaa taaagaagtg caaatagcat cacacaaaca atgatgaggt tgttcgtagt
    35461 ctgcaaacat aaactgctga ccattagcaa tgaccagttc atcctcaatg cgcagttcaa
    35521 taccagcttt cagcattaag tcaaaggctt gctctttgtt cttgtacggg tcgtagataa
    35581 gatgaaaccc agacccacaa agaaggcaag gtttgccttc cagtttgtat gcagcagact
    35641 ctttgacagt gacgccggca atgtgtgcca gtttcgctaa atcatctaac ttagccatgt
    35701 gtaatgtact ccactatttg tgtggcaaga tagcacccgt aaaccaggca accaactacg
    35761 atagcatcaa gaatcagact tgctagtttc atctggcatc acctgtataa taatacgttc
    35821 tttgtcaatc acttcaattg agataccaac cagctattta cctggttcag tgaatgcttt
    35881 acattgtatg aacgatgtac catacaacat agcctggtca attgcatgac gaagcttgac
    35941 gttatcctga tacatatgac gtacacgagg taagacatta caaagaggtt ctttctcgtc
    36001 cataccaatt gagcgcataa ttgatttgag tatgcccaaa tggtggttgt acttatcttc
    36061 cagcgtgtaa cgctgaccag tcttattatc cattaccatg ttagtctcca ataaagaagg
    36121 ggcttgtgtt aagccccttg ttaattactc ggcgtcgtcc gtttcagccg cagtgaatgt
    36181 tacagtcgga atacctggtg acactttaac gattgggtcg acaatcgcaa gctgttcagg
    36241 agtcaggtta cgatatgctg taatactcat atcatacttg gctttgaaca gtttagccgc
    36301 aacaaccttc ggcaacttct tcatgacttc tggaacaagc ttctgctcca ggctacggtt
    36361 gattttctgt tcaaccttca gcttaccagg tacaccatgc aaggagaagt cggtagtctg
    36421 tgtaccttct ttacccttgc tgataatcat gtcacgttca agacgagact tgattgtccg
    36481 acgcagaagt tcctggtctt ccttcgcctt cgccatccac ttgttcaggt tggacaggtt
    36541 gtccagcagc tgttccgttg tcagctgttc cattgcttcc ggtgttagtt tggtcattac
    36601 ttgtttcctc gtcaggagta gattgaactg gcaacagcac agccagatag ttattgtatg
    36661 cttcccggaa cagagctatc gctttgcttc gcttgagctc tattatacca ttagtggtat
    36721 gcacacgtaa aacattattt ttctgcttgc caatcccctt aacgaggaac tcaatcctgc
    36781 gaacatcttc aagcatgata atgtcgattg tgccgcccca ttcgtcacta ccttcgggct
    36841 tggcttggtg catgaacgca aaattcaaaa tggtaactcc ctgaagtaat acggtttaaa
    36901 gttaatacgt gcaagtgcat tcttcatgct gaggtctgtt gcatacagtt cagtgaatcc
    36961 aaacacaagt ttgaacttgt cacctgcaag tattcctgac tggtcatcat accacttctc
    37021 aaccagctta cgacgtttac gccaacgtat atcgacgtaa acacagatac taccatcagc
    37081 catgtcactg atagattcaa cataaccgat gagtggcttg ctggtagggt cagcaataag
    37141 tacacggtcg cctttagcaa gctcattcaa attctcaacg cgcttgatat agttcttagt
    37201 tttcatcgtt cattccttac cagttcacaa gcacgtgcaa aattcttttc gccgaacttc
    37261 ttacgacagt cattagcaaa ataaccgtca ccaaccagat agttacctgg tgtgttaaac
    37321 tcgccgacac ccatcagctt acgtgccgct tgcatacaag agtgagatgg tcttgataca
    37381 ggacgagtca agccgcgttc agcttttgtg ggtaccttat gcaggttgtt caattgctca
    37441 agcacaccag gtaaatagtc ggtgtggaag tgtgcaatac attcagattc tgcttcgtca
    37501 ggtgtaccaa gccaaagctc tacaacacca ccttcaacac gagcacgaat accaaagtta
    37561 ggtttacgca tattacctcc agcgaggatg gtcgtcacag gtgtacaacc actcagttac
    37621 aaacattgga taaccgccag taggattacc tttgccatca taggtagtaa tccaagtcat
    37681 acgctggcgt gactccattg tctgttggca gttatgtttc ttcatatctg ccctatccca
    37741 aaagaaccag gcagttatcc cggcaatgaa caacacgatt acaattactt tgcccatgtt
    37801 aatttaccat gaagtaagtg gtaatacccc ataccaaacc acagtacacg acacaggcga
    37861 taaccatata accacgatta gatagtttca cagacctagc acctctttaa ttaactccat
    37921 catttcataa tcacgacaag catctttacg gtcttctgga agaagagccg tctgctcttg
    37981 ttcacgggca aactcaatct ctttgtcgag taagcctttc aggaaatgca tagccgcttt
    38041 atgttttgac tcaataacag caacacctac ctcttcaggc tcaccttgct cacctgggaa
    38101 gatacgacta aacactgccg gattattgaa cttagttgca tcatctatat tgttgacagg
    38161 tacacaacta ggctgttgtt taaagttcaa atgtcccata cgtgcgtaac gttgaggacg
    38221 gttaaccggt gtaggtaact taaatacaaa cattgttttc atttgtaaat gtccatccag
    38281 ttacgatact cgtcataaaa gtgcggccac tctcctgtgg gatgcagttt aatagataca
    38341 ccgttaacca ggtgcaatgt gtaggtctgg cgattgacgt acataatatt actgtacggg
    38401 aagatattgc ctgcagtgtc ggtgaagtaa gttggtgtgt tgtgtaacac ttctgccaac
    38461 gcaactaact ggtccagctc agcactgtag tgttcacgat taaaagacac agcagtatta
    38521 tcaccttcag ttactgagtc agttgttaac caaccacgaa taggaatacc tgccgcatct
    38581 ttttcaattg taatgtcctt aatatcggac gaacgaaaag tcatacgggt tacaaactcg
    38641 tcgtcttcct ttttggtgcg acgaatcacg attgaatggt acattgattg tgtctcctcg
    38701 ttgttaatct tcatttatta tgcatataaa ggagggacat gtacatagat aatttagtat
    38761 aaaatactta aaagtctatg tacactgatg tctttttggt tatataatgg aggtccgcta
    38821 aaagaggaga gtcacaatga ttaagccaaa gctgttacga cacattcgta acggtgttaa
    38881 actgcttgcc gaaggaaatg agtatacttg caagcaacga ggtatcacga aagtcggtct
    38941 atttaataaa gaactgccaa tgcgatactt caccaagtca ccattgaccc tggttcctgc
    39001 agcagagtat tacaaagacc ccgaagcagc acgtgcaaag attaaggatg cacttgattt
    39061 gcttgtcgag gaaggctact tgactattcg tcaacacact gaatcatctt tctattataa
    39121 gccaaccctc aaggtaacca gcaatgacaa tgacgagtca gccgagtgat attttagggc
    39181 tgaagttctt caaaccagaa ggcatccctc aagtcttcaa agatatgaag cgctggggta
    39241 tcttcgaatt aacgtacgaa gacgataagc tcgaagtaca atcaaaacct aagaaaccgg
    39301 caagggcccc gtccgggcgt tcctttagca ccactgtacc tgaagagtgg atgacattcg
    39361 acgaagcatt gaatcgatgc attcgcaacc gtgagatgaa gattaaagct gtacagggta
    39421 acataacctt tgtaccagca ttgattgttc ctcgccaatg gtactttgtt gacctggaca
    39481 accatgaaga caacccagat attgaggcaa cccacaaagc cataattgaa gggactcgcg
    39541 gtgcttatgc tgagacatct atctcgggta aaggtcagca catcgctata ccattaccat
    39601 ggactgcagc aacgtccaaa gagaaagacg acctgctgga catcaaaatc cagaaggctg
    39661 agatgttcct ggtaatgaca ggtaatgtgt tgagtgagtt caacgccaac cctgtatcag
    39721 ccaagcaatg gcatgaagct attgagcgat tcttccgtga tgcttcagct cctgacattg
    39781 atgtacagtt tgagcaagac cctgacctgg gtgaagagca tgacaaagag ctgtatgctc
    39841 agttagccga gaatactcgt tgggcattag aacacccaat gaatgagcat gcacctgatg
    39901 gtgttggtgt aagtaatgat ggttccgaac gtcttagccg tatattgaaa gacttacttc
    39961 gtgttacccg taattacgaa gtcacacagc gcatctttat gtccagtgct gcagctcaat
    40021 actcaggacg acgtgcaagc cgtatcaatt tgagtgagac acaatatctg caatggttca
    40081 gccgtgtagg taagactgtg ctcaaagaga tgcaacgtga cggactgttt gtcaagactg
    40141 catttgccct ggacattaac aaagagctga tgaagaagtc tggcatcaaa ctcgctgaca
    40201 acgtggactt caaggtcgac gatgatatac ttccgtcaga tgagtttgta cgtacagctc
    40261 caacaggttt caaagctctt atcgccgaag tgcaaagcaa tattgcacca agcaaacgag
    40321 tgaacgacta tgctatcggc actgcactca atatcctgag taactgtgca ggacgcaagt
    40381 atgtttgccc tgttgaaggt catgcaaact tcctggtgac taacatcatc cttgtgggcg
    40441 gttcatctat cggtaagtca ctttatactg agatgttccc gcagattcag gctggccttc
    40501 cagaaggttc accgctgagt ctgttacgca taccccgtga gcagacgttt gcaaccagga
    40561 catttgccga gatgatggct aacccgtcgt tccactcggt acaactgttc taccctgaat
    40621 ttggcctggc attaggttct ggcttacgca tgaaccctaa taacccagac aacttccaga
    40681 aggctttaat ggatgcttca accaagcgta aggttggcgg tatcttaaca ggcatcaaac
    40741 gtgcaaatgc tgacaacgat gttaaagcag ttcacgaacc ttgttactct atctttggtg
    40801 actcaactca agagctcatc cttgataata cccgtaagca agacttctcg tctggcttct
    40861 tacctcgctt cctgttcatt ccgaactacg agcgtgcaga gttcgccgca cctgagaagg
    40921 taggacgccg taaagaagtt cgccgagtac agttcagcaa ggatatgatt gaacagcttg
    40981 aggcaattgc ttatgtcaat gctattccac caaacggacg gctgagacac gaaccaatcg
    41041 ccatttacga cgagtctgac gatgatgaca tcttgtatga gtaccaatgc aagattaatg
    41101 acatgcgtcg ctattatcgt gataatgaag ttgcatcagc ctttgtgggt cgtatgggag
    41161 aatatgtctt caatatcgcc gcacttattg gcttgcttga taactgggac aaccctgtaa
    41221 tgactcgtga taacattgaa tgggcataca aatatgttct tcgttgtatc acagcctggg
    41281 ttaacaatgc cagcagagta atcgcaccac ctacaactaa cgctgaagtg gttgacggtt
    41341 tcctcaaagt gtatcgggac cttttggccc attacaacaa gaaaggctgg gcaggcattg
    41401 ttaaggaata tcctgaaggc gtggtccgta gtttaaggga agaccatctc aagatgaatg
    41461 gcttgtcaat atatgctatt cgtcaatccc tgagttggtt caaatctaac tacaacttta
    41521 acatgactgc taataacaag gttattgacg gcatgcttca ggacatgatt gaccaggact
    41581 atcttgcagt acaaatatac aaacccacaa gagggaagtc cagcaatctt tactgtttaa
    41641 ccgaacgagg ttatgacacg gcgaagaaac tgaagtaaaa tcaagggctt atgtattaaa
    41701 ttacgtaagc ccttattttt taagctcatt ttttcacggg aggctatcta taagagtata
    41761 tgaaccgggt tttaggtatt atatgcttat aagtacttgt tttataaact ctttccaatt
    41821 ctcatgaatt agtaaatata tggagccctt tataaagata agggggtaat taaaggggga
    41881 tacaaggacc ggattaaagg gggtatatat ttatttatta ttattattat tattatatat
    41941 tattaattat attagaagta aagaaaacaa gcacttaaaa gtgtctatat gtatgatacg
    42001 gtagtatatc tttatgaata tcagaccgga taagaaaaaa cttctgccgg cggaaaattt
    42061 aaaaaagtcg gattgctaaa taaattcgta ggcgtttaca ctgtgattaa tatgtagtac
    42121 aataatcacc aatatcccaa attagcagaa ttttcaacag gattgaatac aatatggtta
    42181 acattcgagt aaaaggccaa aactttgagc gtaaaatggc aaaaaaattc aatgaatcat
    42241 ttggattgag tgttgaacgc aatcttcaac aatctattaa tggcggggat gacttactcg
    42301 gggtaccgtt tttcagcgtt gagcttaaaa aacacaatac aaaagccatc ggtacgtggt
    42361 ggcgtcaatg cgcggaatca gcaaagcgtc atgataagac acctgtacta atatacgaac
    42421 ttccacgcca aaagccagtc gttgtaatgc gacgcagtga cgtggatgtt ggtatattac
    42481 cacttggcac aactttcaaa gaggcaacta acaggctctt tgtgggtttg gtagagctaa
    42541 catgggaaca attttgccag gtctacaact tttacgttgc gcctggcgtt gatgtcagtt
    42601 aacaggtttt agctcgtcgc agataacacg ctggttttgt gcaggcacta atcccagttc
    42661 taacaaagtg tatggactat cggcagcaca ttgttctacg gtagtccatt cgggtttcgc
    42721 ttcgacaact ttgtattcac agtcgtgtgc agcgatacaa gtagcaagaa tcaaaccaat
    42781 catttactta ctcctgatgc caagtttatt gaacaaccaa atacacatat caacccaggt
    42841 tactggtaca gttttcgggg gttgataaga ccatgctttt gcagctcgct ccgcattttc
    42901 ttctcgcctg cgcgcttggc gtaatacctg actgtcagta atgccggcag aaaaaacatc
    42961 ggcaatgtga gataaatcgc gtcgatgaac acgtccaacc aaatcattca gttgctcctc
    43021 agaaaacata actcaacacc atacatacga taacaatacc aattacaatc cgccacatgc
    43081 tacgattaac agcatatacc ggattctcag tagtatactc aacaacatgt ttacggacca
    43141 taatcggcct ccttgtgggt taattcaatc atgaggactt tcatcaaatc ctcattgttg
    43201 aattactcat catcagcagt ataattggaa atatcttccg ccaatgtttc aatgtcaaac
    43261 accgcattca agaaagaatg ctcaacaaca gctttatcaa gctcatcatc ataataaagc
    43321 tcaatgtaac taccatacaa ctcttctaca ctttcaattg caggataaat ctcatgcact
    43381 gcagcataga aatcatcaaa attatcaaaa caacgacaat ttgtcaactc ttgaccttgc
    43441 atcatttcaa ctaactcatt agtcagataa aaatagcaat tgtgctggtt aataatgaat
    43501 ggtgtcatgt ttctctcctc agtgatatta atcaagtccc ggataccgag actttgttaa
    43561 tttcactcaa tcatcacctg agctactatt atacactctt tattgaatct ggtaaacact
    43621 ttacctgcat tggtacgttt tgcaccagct tttaatgcag tttgtgtcca gacattccac
    43681 tcttcagttg tcaaaaattg ttggtcaact tttggaggta actgttgaga tatatgaact
    43741 gtagtaaatt tgattaatgg catacaccac cataactttg gatttgtaca caaaaacttc
    43801 tgaaattgtg aagaggaata tcgtcacaat taatgaagta ttgaccagtt aaagatttca
    43861 aaccaaaccg cacataacct ttgttaaggt tgagacgcac aatctcacaa aataaatcat
    43921 atgcgcccaa ttcctgaact tttggatgat tgatgtctgg gttaaagtca atcagcattt
    43981 ctactttcat gtttcttctc ctgttgaata atttcaatca tgaactatcg caactttgat
    44041 agttcattgt tgaaactatt gcaattttgt actaatttga atcgtgagtc tgaattgttc
    44101 aagtaagtcg ctaacgcgag aattatcttc aacactagac tcaatttgat cactaacaat
    44161 ttgagcattt gattcaagaa gttcaatcaa gtgcgccaat tcgtctgctg tcagtttaag
    44221 ttctttcata attttaacaa ccatcccatt accagtccaa ggtcagcaat atcatcactg
    44281 tcacgttcac cgtctttgaa ttcagtacag aacattcgca tgatttgtgc caaattcata
    44341 ttgatgacat acgcatgaat tttcaagtct tcaagaggag tgtcaagtac taattgacca
    44401 aactcctgaa aactttcgtc ccaattcaag aaccattcac gtacgtaatg atgcaacttg
    44461 tccatcaggt ctttgtcgtc aagtgtcatg ttttttactc ctgttgatta ataatttcaa
    44521 tccagacctc tcgtaagagg tctgtcagaa attactcttc agtttcttgt tccggagctt
    44581 tatcatcagc tttatcatca gtttttacaa ctgatttacc gtcagtgatt ttaccggatt
    44641 ttacatcatt acggtagtat gacatataag actgtacaac acgttttgcc ttaatatcat
    44701 catctgccat ttcacaagct ttcattgcat ctgcaagtgc cagcttggaa tcttctttgt
    44761 ccagcaagtt gtaatctttg aacacggtat agcatgtgtc cttagttgat ggaccagttg
    44821 aagttttacg ggtgccacca gtgctggatt tttgtttgac tgcaacatgc tgaacttcaa
    44881 gctgattgag ttcatcaaac aatgccttca tcatcacttc tttggaatct ttgattgtgc
    44941 aggtagtctc atcattgaga cttttaacca ttttcaacag ttgattgcgt tcaaaatgct
    45001 ggagagcatt ctgctgcaca atcattgacg ccatagtgtc gtcagttgtc agaccgtcca
    45061 tcacagcttc aacagaaaac gcggaagtaa tgtaaacgta gttgattgca gtagtcatgt
    45121 ttgtatcctc tcattgatag atttttgatt gtcaatcctt gacaagtaag tccaatcatg
    45181 acaactttgg taagttgtca ttgttggaaa ttactcttga tatttgacta cttgtgactg
    45241 gataaaatca acacaatcgt ccacgtccat tgactcaaag tctggaactg gtccattgtt
    45301 aatgttgaca caccacagtc cctcattgtc atcataccaa agtgtataat tgtctttcat
    45361 aatagtcacc tcatgtatta gtttccaggt gtgactactg ttaccaatag tcactggttg
    45421 aaactattac ttgtgttact atcaacaaga aacatgttaa ccagattgtt aaagagcaaa
    45481 agacaccatt gaccatctac cagatgtgtc tgttgactgg ttgagtacta acaacataag
    45541 taactacata aatcctcctg aaccattctt gtgttgaatt gttcaacaca ttcaataaat
    45601 atataatagt ccaatcgcta ttgattgtac ataaaagaat tgcaagttag tgcaagtatt
    45661 tagaaacgat aatcacttgc ggttgatagt ggttctcgat tacaattgat atagttactc
    45721 gagtaatcac ttcgtttgaa atggtcggca ggggttatag ttacataggg gtgctatcta
    45781 atagggccgg cgaaattatt tataaaaata taatttcaat ctgaattgta gacgctttga
    45841 actacttcgg ccgaaactgc tgcacgggta atagttactc tggtaatgat tgcgttggta
    45901 atagttcaca acgaaatagg gtgcgggggg tataatcact ctgtgtaacc aattttaagc
    45961 gccgacggat tttttttatt ttttgctcct ttttagactc ctagtactca atcatcatca
    46021 tatcaatcac gattgtgtta ccctaaagcc ttttgtacag caattggagg cccctccaaa
    46081 aattttttat atttttctgg aattgtgtag acatctgtta aaaagtggtg tacttttttc
    46141 tcaccacgcg ctatcattaa ttatcatcaa caacgacgtg tcaacggact tgccttggcc
    46201 gtccctactt gtgggttaca tatggaacta gtcactttga ctccgtatcc tccgcaatta
    46261 gctgttgtgc tgagtaaaaa acagcatgat gagctgatta aagagatgga tttgcctcct
    46321 tttggccact gggaggatga atttcctgtc gctgcaacaa cttttacctt caaccgtaag
    46381 agctatccct attgctttat agtcgtagag ctctacctcc cggacgacct ccgctacaat
    46441 accatatccc acgaaggcat ccatgtaatg tcgtcattaa tgaagtatgt cggtcttaag
    46501 tacgacacag ataacgacga atggtatgct tatcagcatg attttatcgt aaatgccatt
    46561 tgtaaggctc atgacgagta tataaaggcc aaaaaagagc aagaaattgc tccaaaacgc
    46621 atagaaacgg gcaatcatcc gtctcttgat gacactccac cttggcctga gcatgaccca
    46681 atgaaggcct tactttccga accatcatca caggattttt taaatgactg aagcaaacat
    46741 cctcgacctg ccagtaatcg aaaaaggcaa acatctcgaa gttactgttg cgtatgacgc
    46801 aaaatgccgt ttacgcaagc ttcgtggcgg ctttatcacg cgaaacatac aggcaacggc
    46861 caaatttggc tgttacggtg agttggatat tgattcagct aaataccagc ttgaacactt
    46921 gctcgccaat aagtatggcg ctcgtcgtat tcgctgggaa atgttcaaaa tcgtttcgga
    46981 ggtagagctg tgattaatat catgtttgca atgggccagg aaggcgaatt tggccgttcg
    47041 cttgagctgc atcgtaagtt ggttagtgaa gccaaaaccg cagaagaggt ccgtctgctt
    47101 ccgttatccg gtctcccatg gaagtgtccg gctgacatgc tgtttttcag gactatgact
    47161 aattcaatcg caacagaacc aggctataat gcatttgagc aactccgggg tctcttccca
    47221 caggagcatc tgctcaatat gattcgcgat gtgacaagca gaatggtcgg tcatagtgta
    47281 ttgttagccg gtgtgaaaac gtatcagact atgagcttac ctatgacagc ccaccgaata
    47341 ctgctgccgg tgtctcattc tatcttggct tcagaaggct acaacaatat aggtgagttg
    47401 gcagcagcac ttgaagaccg tggttcagac gtttggattg ttggcggtgc acagttaata
    47461 cttgcggctc ttgaagagca tgccaaaggt acactccgtg ttgacaacat gtttatcagt
    47521 acaatcaaag aagcaggtcc aagtgatata ttaatggacc gtagcaaatt aatgatgtac
    47581 attgatagtg acttcactta taatgatgaa tatgttgata acaaatctgt gctgatacag
    47641 cgttaccgga gtgtaaaatg aatatcatag ttgagggacc tgacaatgct cgtaaatcta
    47701 cacttattaa gttccttgaa cctcatcttg gccgcagcat tattcataat actgttgaca
    47761 aagatgccga atcggttctg gctaaacagg ccgcagaaaa cgcgttggaa ggcaataaca
    47821 tttacgaccg cagcgctgtt atatctgagt atatctattg catggttctt caacgtgcgc
    47881 ctgtcatcga tattgatata tattctgtag ctgaactggt agacaatagt atcactatct
    47941 tttgtctgcc gccagtagca gaatgcctga agaccactaa agacgaaatg cctggtgtgg
    48001 tagaaaacct tcaggctatc tacgacgctt atgacaagat ggttgatgaa ctgtcttgca
    48061 tgggcaaaca attcttcgta ttcgactgga ctattgacag tcaggaagaa gtgcttgaat
    48121 acattaacga acgtattatg aaggagtgga aaaaatgagc ccagtattta accagacaat
    48181 taccaaagaa ttgcaagttg gtgaactgcg taaagttgta acagtctcgt caactcgccc
    48241 tgacctcagc tttgaagacc tggtggcttt tgctaacctg gcccttgaag ataactcaat
    48301 ctctggctgc gaaggcgtca gcattgagct caacgttgaa ggcattcctg ccagaccctt
    48361 tgtgggtgca gtcgctgaac caaagcgaga cccgtttgct gaagtacttg tggccgtatt
    48421 tggcccttct cgtggtgctg acctttatga ccgcctgaat gcagcagact cactggccga
    48481 acgtgctcat aaggaagcac gtgaaactga gaagttcaac cgtgagcttg aatgtcgctc
    48541 tggccagatg gaaggtaatg cctttgaatg gttcaacgca aaagtaaatg gtactaagtg
    48601 tgaccgtgca ggtatggaaa aagtgatgta taccggtgca cgtgaaattg caaaaggctg
    48661 ggctcatgtg cagatgctgc aagaaaagat tgttcatatg gaaaagaacc atcttgaagg
    48721 tgttgagctt atcaacgcct ataaagccca gattaacgaa ctacagcaat tgatgggcaa
    48781 acgtgctgaa gagtacgaag cacaaatccg tgagctgcac ggtacgtctg ttgctctgaa
    48841 tcgtgcattt gaccgtgagc gtgaaacatt gcgtactgaa tacaaaaagc ttgaagattc
    48901 taaccagaag cttcgccgca ttatcgataa cgctgcagta caggcaaaag gactgtaatg
    48961 gacctcttcg aacagcttga caagccagaa atcaacagta tggcagaaga aaggccgttc
    49021 gactgggaag ctttcaaggc cggggaaccg gccttaacgt ttaccggtga agtggcttat
    49081 tatggtggac cttgcacgca tcctatgtgt ttagaaaggt tcatagctat cgttactgtt
    49141 ccggaccatg ctattatcaa atatggcaaa gaagtaatgc cgtacattat taatgaagaa
    49201 ggcttatttg agggcagaag cccttttctg gtaaaaatgg cgtaaaaccg gataaatata
    49261 aaggcgtcta ggtagtcctt atatagatgt aagctactta ttcgccttcc tactgtagac
    49321 ctcctcctta tctctttaga catcccagat tcatctcttg tttacatatc ctttctacct
    49381 cgttataatc cgagctatcc ggattgacga ggacaatatc catggcaaaa ttgaaaagta
    49441 cccgtgacgc aacagaagaa ctgttgagca cgatgcgtcg tattaaactc gaacctctgg
    49501 agataatgca acgtgctatt gcacaagctg aagccgaaag tgattataaa gccatgatgg
    49561 acggcgctct tggtatcatg ccatacatgt accctaaact gaaagagtct gttgttaaag
    49621 cagacatcga ccagacactt aacggtaacg gcgtaaacct gaacattact atcggcgacc
    49681 aaaaagttaa cgtcgacgat gaggataagg aagagtaatg aatctcgact tccacctgca
    49741 cgacagacaa ggtgccgctc tgcagtctca ggcaactgag attctgtacg gcggtgctgc
    49801 aggtggtggc aagtcccacc ttatgcgcgt aatgtccatc attatgtgct gcatgattcc
    49861 tgacttgcag atttatctgt tccgacgcaa ctataatgac ttgacggcta accatatggt
    49921 tggacccaca agttatcctg ctttgctgga tggcatgtgt aaagccggca agtgtaagat
    49981 taactattcc agcaacacaa tcaagttctg gaatggcgca aacatcaagc tgtgtcacct
    50041 gcagtatgag aaagacatct atacctacca gggtgctgag attcacgttc tgctgatgga
    50101 tgagcttact cacttctcag aaacgatgta tcgattcctt cgtaaccgtg ttcgactcgg
    50161 tgcactgaag gtacctgaga acttcttccg gccgctgcct ctcatctttt gtgggtcgaa
    50221 ccccggcggc gtaggacaca actgggttaa gcgtacgttt gtaactgctg ctcctccgat
    50281 gaagattgtt aagcaggaca aacgcgaagg tggtatggct cgacagtaca tcccagctaa
    50341 aatgactgat aacccgacac tgatggaaaa cgaccctgac tacggcgacc gtcttgaagg
    50401 tctgggtgac cctgctcttg tgtctgcaat gaaagaaggt gactgggata ttgttgctgg
    50461 tggtgcactc gacgatgtat ggtcgactaa atgtatcata cctcgtatgc gtatacctcg
    50521 cggatggaca attgaacgtt ctcttgactg gggttctact cacccgttct ctgtcggctt
    50581 ctgggcaatt gctaacggcg cgcctcttat ggacgacgaa ggcaatgagt actatatacc
    50641 gcgcggctct attatccgta ttgctgagtg gtatggttgt tctgaaaaag aagctaacaa
    50701 aggtattaag ctgtccgccg tagaagttgc tgaaggtatt ctccgaatcc aggagaacct
    50761 gcaagctggc ggatggatag atagtaatgt caacgcaggt cctgctgatg gtcaaatcta
    50821 cgcgagcaaa gagaaggacg tggagactat tgcgaagaaa atggaagacg ccggagtaac
    50881 ctgggtcaaa gccgataaat cgcaagggtc gagaataaat ggcctcgagc tattccgtca
    50941 gctcctgaaa aatgttaaga tggacgaaac ggaaaagccg ggtatttatt tcatggaaaa
    51001 ctgtccggca gcaataaaca cgttgccagt tcttcctcgt gataagaaca acactgagga
    51061 cgtagatacc aactcggaag accacgtata tgatgattgt cgttacatgg ttgtaagagg
    51121 tatcaaccgt tatactacat caatcaagat taatatggga cggtaaaatg tcaatacctt
    51181 cagcgactac tccgaatgtt ggttaccaac gtcctgagct aactaagaat tctggcaaat
    51241 acaatatgat taaagattgt attgaaggcc agcaggctgt taaacgtcgt aaaacgtttt
    51301 atcttccgca gccagaccct actaactgta cggcggaaaa cattcgccgt tatgaacagt
    51361 accttgagcg tgctgtattc tataacgtgc tgcagcgtac cctgtctggt atgactggtc
    51421 ttgttttcca gcagccacct gagatgctca tgccggatga tatggaagtc ctgcgtgtaa
    51481 acatcgatgg tgctggtatt ggtgcaatcc aacagatgcg ccgttgcttt aaatctgtgt
    51541 tggcctttgg tcgagcaggt atacttactg acttcccgcc ggctcgtgtc gacagcgaag
    51601 gcaagcaact tggttttact cgccaagagc tgatggatgg tacagtacaa cctaccgtta
    51661 cactgtacat gccgtggcaa gtaattaact ggcgtgaaga gtatcgtgaa ggtaaagttg
    51721 tactgactca ggtagttatc tgtgagcaga ttcctggtgt tacagacgga ttccagcagg
    51781 actatactcc tgtgtggcgt cacctgttcc ttgacagcaa tggcgattgc acacaaacaa
    51841 tctgggttaa caaaggtgac cccaaagctg aaaacgtttc tggcggcgca ctgtacgttg
    51901 cacagcagac tgcagttatg aaagactcga acggtaagcc tctcaagttt atcccgttca
    51961 agttcattgg ttctgaaacc aatagtgctg agattgaccc accgccaatg tatgacctgg
    52021 ctgtgctgaa catcgcgcac tatcgtaact cagctgacta cgaagaatca tgctttatca
    52081 caggtcagcc cacagtatgg gcgtctggtc tgacagaagc atgggtcgaa gatgttctca
    52141 agggtgaact gcgtcttggt tcgtacggcg gtattccgct gccagctaat gctgctgtgg
    52201 gcatgattca gacaagccct aacacccagc cgttcgaagc aatgaaacag aaagaagcgc
    52261 agatgattgc tatcggtgct agactgattc gtgagaatgg taaagtagaa cgtcgtgaag
    52321 ttgaaattaa aaacgaagca gcatctgaag cctcgttaat cgtaactgtt gcgcaaaacg
    52381 ttgaagcagc ataccgtgaa gcacttggtt ggtgtgctct gttctacggg catgacccca
    52441 aagaactgac tatcaacctg agctataact tcatctacag ccagatgaca tatcaggaac
    52501 gtcagcagct ggtaaatgaa tggctcgcag gtgcaatcac cttcaccgaa atgcgtagca
    52561 acctgaaaca agctggcatt gctaaactta ctgatgatga agcgaagaaa gccattgacg
    52621 aagagatggc tgaacgtgac gcacgggaag tagcaaaaga agctgaaaag aatgctcaag
    52681 cagctaagaa caacaatggg gaagaaaata atccagaaaa agttgagtaa agctatttac
    52741 tttatgctta ctgggttata taatccgttt tgtcaaccgc gcaacagccg gccacgagag
    52801 tctgcagggc tcagtggatt tcggatggct ggctgcgcgg tttgacccaa acctgttcgg
    52861 agcccacttg agtggattga gcccctctca tataggattg aaaatattat ggcacttaaa
    52921 acagttgtaa ctgacctgaa cgaaattgac gaaggcttcc gtggcctgta cgtcaaagac
    52981 gatgcttctg gcgcgtaccg tctggacgtt gaacctgacg agaaaaccac caaagagctg
    53041 gaagagctgc gcaaagaaaa acagcgtatg gaacagcaca ccaaaaagct tctcgaagaa
    53101 aagaaaaaag aagctgaacg tgctcgtctg gctgaagaag aacgtgctcg ccgcgaccgt
    53161 gacgttgagt cgctggaacg ttctctgcgt gaaaagcacc aggctgacat cgaaaatgcg
    53221 aacagtcgca cagcattact gcaggcgcaa ctcgaaagcc aaatggttga taacctggca
    53281 atgcgtctgg caaacgaact ctctgacaca ccagcactga ttatgccgca catcaaatct
    53341 cgactgcgcg ctcaagagat tgatggtaag tggcgtacct ctgttgttga cgtcatgggt
    53401 aacccgactg ctaccacgcc ggatgagctc gttgagcaca tgcgcgctga taagcagttt
    53461 gcacctcttg tgcgtggaac caaggctggc ggtggcggtg ccaacggcgg cggagctaat
    53521 cctggtggga acggcaatgg tgaacaacag cactcctttg ggggcgggga cgaccgcgta
    53581 gcacgtgctc gtgctaaaat tcaaaatact caatggggca aataaaat
//
